# Supplementary material for: 4-Nitro­phenyl N-(2-sulfamoylphen­yl)carbamate
Source: Acta Crystallogr Sect E Struct Rep Online. 2013 Feb 6;69(Pt 3):o355. doi: 10.1107/S1600536813003310 (PMC3588507; doi:10.1107/S1600536813003310)
Supplement: Supplementary file 1 [file e-69-0o355-sup1.cif]

##############################################################################
#                                                                            #
# This CIF contains the data in a paper accepted for publication in          #
# Acta Crystallographica Section E. It conforms to the requirements of       #
# Notes for Authors for Acta Crystallographica Section E, and has been       #
# peer reviewed under the auspices of the IUCr Commission on Journals.       #
#                                                                            #
# Full details of the Crystallographic Information File format               #
# are given in the paper "The Crystallographic Information File (CIF):       #
# a New Standard Archive File for Crystallography" by S. R. Hall, F. H.      #
# Allen and I. D. Brown [Acta Cryst. (1991), A47, 655-685].                  #
#                                                                            #
# The current version of the core CIF dictionary is obtainable from          #
# ftp://ftp.iucr.org/pub/cif_core.dic.                                       #
#                                                                            #
# Software is freely available for graphical display of the structure(s)     #
# in this CIF. For information consult the CIF software page                 #
# http://www.iucr.org/resources/cif/software.                                #
#                                                                            #
# This file may be used for bona fide research purposes within the           #
# scientific community so long as proper attribution is given to the journal # 
# article from which it was obtained.                                        #
#                                                                            #
##############################################################################
data_global
_audit_creation_method     'WinGX routine CIF_UPDATE'
_audit_conform_dict_name     cif_core.dic
_audit_conform_dict_version     2.4
_journal_date_recd_electronic     2013-01-24
_journal_date_accepted     2013-01-31
_journal_name_full     'Acta Crystallographica, Section E'
_journal_year     2013
_journal_volume     69
_journal_issue      3
_journal_page_first     o355
_journal_page_last     o355
_journal_paper_category     QO
_journal_paper_doi     10.1107/S1600536813003310
_journal_coeditor_code     LH5580
_publ_contact_author_name     'Li, Chenglong'
_publ_contact_author_address
;
Division of Medicinal Chemistry and Pharmacognosy
College of Pharmacy
The Ohio State University
Columbus, OH 43210
USA
;
_publ_contact_author_email     'li.728@osu.edu'
_publ_contact_author_fax     ?
_publ_contact_author_phone     '1-614-247-8786'
_publ_section_title
;
4-Nitrophenyl <i>N</i>-(2-sulfamoylphenyl)carbamate
;
loop_
    _publ_author_name
    _publ_author_address
    'Yu, Wenying'
;
Division of Medicinal Chemistry and Pharmacognosy
College of Pharmacy
The Ohio State University
Columbus, OH 43210
USA
;
    'Li, Chenglong'
;
Division of Medicinal Chemistry and Pharmacognosy
College of Pharmacy
The Ohio State University
Columbus, OH 43210
USA
;
data_I
_audit_creation_method     'WinGX routine CIF_UPDATE'
_audit_conform_dict_name     cif_core.dic
_audit_conform_dict_version     2.4
_chemical_name_systematic
;
4-Nitrophenyl <i>N</i>-(2-sulfamoylphenyl)carbamate
;
_chemical_name_common     'LY-4'
_chemical_formula_moiety     'C13 H11 N3 O6 S'
_chemical_formula_sum     'C13 H11 N3 O6 S'
_chemical_formula_iupac     'C13 H11 N3 O6 S'
_chemical_formula_weight     337.31
_symmetry_cell_setting     triclinic
_symmetry_space_group_name_H-M     'P -1'
_symmetry_space_group_name_Hall     '-P 1'
loop_
    _symmetry_equiv_pos_as_xyz
    'x, y, z'
    '-x, -y, -z'
_cell_length_a     8.2730(2)
_cell_length_b     8.4881(2)
_cell_length_c     10.4288(2)
_cell_angle_alpha     95.1780(10)
_cell_angle_beta     103.5070(10)
_cell_angle_gamma     94.1090(10)
_cell_volume     705.91(3)
_cell_formula_units_Z     2
_cell_measurement_reflns_used     3223
_cell_measurement_theta_min     2.037
_cell_measurement_theta_max     27.485
_cell_measurement_temperature     180(2)
_exptl_crystal_description     plate
_exptl_crystal_colour     colourless
_exptl_crystal_size_max     0.27
_exptl_crystal_size_mid     0.27
_exptl_crystal_size_min     0.12
_exptl_crystal_density_diffrn     1.587
_exptl_crystal_density_method     'not measured'
_exptl_crystal_F_000     348
_exptl_absorpt_coefficient_mu     0.267
_exptl_absorpt_correction_type     none
_exptl_special_details
;
All work was done at 180 K using an Oxford Cryosystems Cryostream Cooler.
The data collection strategy was set up to measure a hemisphere of reciprocal
space with a redundancy factor of 3.6, which means that 90% of these
reflections were measured at least 3.6 times. Phi and omega scans with a frame
width of 2.0 degrees were used. Data integration was done with <i>DENZO</i>,
and scaling and merging of the data was done with <i>SCALEPACK</i>.
;
_diffrn_ambient_temperature     180(2)
_diffrn_radiation_type     MoK\a
_diffrn_radiation_wavelength     0.71073
_diffrn_radiation_monochromator     graphite
_diffrn_measurement_device_type     'Nonius KappaCCD'
_diffrn_measurement_device     '95mm CCD camera on \k-goniostat'
_diffrn_measurement_method     '\f and \w scans'
_diffrn_detector_area_resol_mean     9
_diffrn_reflns_number     21157
_diffrn_reflns_av_R_equivalents     0.037
_diffrn_reflns_theta_min     2.42
_diffrn_reflns_theta_max     27.47
_diffrn_reflns_theta_full     27.47
_diffrn_measured_fraction_theta_max     0.998
_diffrn_measured_fraction_theta_full     0.998
_diffrn_reflns_limit_h_min     -10
_diffrn_reflns_limit_h_max     10
_diffrn_reflns_limit_k_min     -11
_diffrn_reflns_limit_k_max     11
_diffrn_reflns_limit_l_min     -13
_diffrn_reflns_limit_l_max     13
_refine_special_details
;
The hydrogen atoms bonded to the nitrogen atoms were located on difference
electron density maps, added to the model at these positions and refined
isotropically. All three N---H groups are involved in intra and intermolecular
hydrogen bonds with the oxygen atoms bonded to the <i>S</i> atom and with the
oxygen atom of the carbonyl group. The rest of the hydrogen atoms were
included in the model at calculated positions using a riding model with U(H) =
1.2*<i>U</i>~eq~(bonded atom).
Refinement of <i>F</i>^2^ against ALL reflections. The weighted <i>R</i>-factor
<i>wR</i> and goodness of fit <i>S</i> are based on <i>F</i>^2^, conventional
<i>R</i>-factors <i>R</i> are based on <i>F</i>, with <i>F</i> set to zero for
negative <i>F</i>^2^. The threshold expression of <i>F</i>^2^ >
2\s(<i>F</i>^2^) is used only for calculating <i>R</i>-factors(gt) <i>etc</i>.
and is not relevant to the choice of reflections for refinement.
<i>R</i>-factors based on <i>F</i>^2^ are statistically about twice as large
as those based on <i>F</i>, and <i>R</i>- factors based on ALL data will be
even larger.
;
_reflns_number_total     3227
_reflns_number_gt     2473
_reflns_threshold_expression     I>2\s(I)
_refine_ls_structure_factor_coef     Fsqd
_refine_ls_matrix_type     full
_refine_ls_R_factor_all     0.0554
_refine_ls_R_factor_gt     0.0366
_refine_ls_wR_factor_gt     0.09
_refine_ls_wR_factor_ref     0.0982
_refine_ls_goodness_of_fit_ref     1.054
_refine_ls_restrained_S_all     1.054
_refine_ls_number_reflns     3227
_refine_ls_number_parameters     220
_refine_ls_number_restraints     0
_refine_ls_hydrogen_treatment     mixed
_refine_ls_weighting_scheme     calc
_refine_ls_weighting_details
              'w=1/[\s^2^(Fo^2^)+(0.0510P)^2^+0.1167P] where P=(Fo^2^+2Fc^2^)/3'
_atom_sites_solution_hydrogens     geom
_atom_sites_solution_primary     direct
_atom_sites_solution_secondary     difmap
_refine_ls_shift/su_max     0.001
_refine_ls_shift/su_mean     0
_refine_diff_density_max     0.234
_refine_diff_density_min     -0.399
_refine_ls_extinction_method     none
loop_
    _atom_type_symbol
    _atom_type_description
    _atom_type_scat_dispersion_real
    _atom_type_scat_dispersion_imag
    _atom_type_scat_source
    C C 0.0033 0.0016 'International Tables Vol C Tables 4.2.6.8 and 6.1.1.4'
    H H 0 0 'International Tables Vol C Tables 4.2.6.8 and 6.1.1.4'
    N N 0.0061 0.0033 'International Tables Vol C Tables 4.2.6.8 and 6.1.1.4'
    O O 0.0106 0.006 'International Tables Vol C Tables 4.2.6.8 and 6.1.1.4'
    S S 0.1246 0.1234 'International Tables Vol C Tables 4.2.6.8 and 6.1.1.4'
_computing_data_collection     'COLLECT (Nonius, 2000)'
_computing_cell_refinement     'SCALEPACK (Otwinowski & Minor, 1997)'
_computing_data_reduction     'DENZO and SCALEPACK (Otwinowski & Minor, 1997)'
_computing_structure_solution     'SHELXS97 (Sheldrick, 2008)'
_computing_structure_refinement     'SHELXL97 (Sheldrick, 2008)'
_computing_molecular_graphics     'ORTEP-3 for Windows (Farrugia, 2012)'
_computing_publication_material     'WinGX (Farrugia, 2012)'
loop_
    _atom_site_type_symbol
    _atom_site_label
    _atom_site_fract_x
    _atom_site_fract_y
    _atom_site_fract_z
    _atom_site_U_iso_or_equiv
    _atom_site_adp_type
    _atom_site_calc_flag
    _atom_site_refinement_flags
    _atom_site_occupancy
    _atom_site_symmetry_multiplicity
    _atom_site_disorder_assembly
    _atom_site_disorder_group
    C C1 0.18448(19) 1.06402(18) 0.95047(15) 0.0243(3) Uani d . 1 1 . .
    C C2 0.09787(19) 1.05966(18) 0.81639(15) 0.0231(3) Uani d . 1 1 . .
    C C3 0.0295(2) 1.19437(19) 0.76876(16) 0.0283(4) Uani d . 1 1 . .
    H H3 -0.0294 1.1901 0.6785 0.034 Uiso calc R 1 1 . .
    C C4 0.0464(2) 1.3342(2) 0.85148(17) 0.0333(4) Uani d . 1 1 . .
    H H4 -0.0004 1.4259 0.8186 0.04 Uiso calc R 1 1 . .
    C C5 0.1322(2) 1.3391(2) 0.98272(17) 0.0339(4) Uani d . 1 1 . .
    H H5 0.1446 1.4352 1.0398 0.041 Uiso calc R 1 1 . .
    C C6 0.2001(2) 1.2067(2) 1.03241(16) 0.0314(4) Uani d . 1 1 . .
    H H6 0.258 1.2127 1.1231 0.038 Uiso calc R 1 1 . .
    C C7 0.3599(2) 0.91756(19) 1.11483(16) 0.0261(4) Uani d . 1 1 . .
    C C8 0.4744(2) 0.71841(18) 1.24599(16) 0.0257(4) Uani d . 1 1 . .
    C C9 0.5823(2) 0.6064(2) 1.22946(17) 0.0318(4) Uani d . 1 1 . .
    H H9 0.5904 0.568 1.143 0.038 Uiso calc R 1 1 . .
    C C10 0.6788(2) 0.5501(2) 1.33996(16) 0.0304(4) Uani d . 1 1 . .
    H H10 0.754 0.4727 1.3309 0.036 Uiso calc R 1 1 . .
    C C11 0.66298(19) 0.60948(18) 1.46359(16) 0.0246(3) Uani d . 1 1 . .
    C C12 0.5552(2) 0.72220(18) 1.48113(16) 0.0269(4) Uani d . 1 1 . .
    H H12 0.5475 0.761 1.5676 0.032 Uiso calc R 1 1 . .
    C C13 0.4586(2) 0.77744(19) 1.37010(16) 0.0278(4) Uani d . 1 1 . .
    H H13 0.3829 0.8544 1.379 0.033 Uiso calc R 1 1 . .
    N N1 0.24540(18) 0.92648(17) 1.00104(14) 0.0282(3) Uani d . 1 1 . .
    H H1N1 0.211(2) 0.845(2) 0.9546(19) 0.033(5) Uiso d . 1 1 . .
    N N2 0.2259(2) 0.92531(18) 0.61879(15) 0.0294(3) Uani d . 1 1 . .
    H H1N2 0.322(3) 0.939(2) 0.668(2) 0.039(6) Uiso d . 1 1 . .
    H H2N2 0.197(3) 0.993(3) 0.559(2) 0.053(6) Uiso d . 1 1 . .
    N N3 0.76147(17) 0.54610(16) 1.58042(13) 0.0288(3) Uani d . 1 1 . .
    O O1 0.44001(14) 1.02495(13) 1.19174(12) 0.0354(3) Uani d . 1 1 . .
    O O2 0.37252(14) 0.75997(13) 1.12918(11) 0.0314(3) Uani d . 1 1 . .
    O O3 0.11646(15) 0.75518(13) 0.76379(11) 0.0333(3) Uani d . 1 1 . .
    O O4 -0.07382(14) 0.89165(14) 0.60048(11) 0.0333(3) Uani d . 1 1 . .
    O O5 0.73699(16) 0.58990(14) 1.68935(11) 0.0365(3) Uani d . 1 1 . .
    O O6 0.86034(16) 0.45021(16) 1.56352(13) 0.0425(3) Uani d . 1 1 . .
    S S 0.08224(5) 0.89358(5) 0.69623(4) 0.02568(13) Uani d . 1 1 . .
loop_
    _atom_site_aniso_label
    _atom_site_aniso_U_11
    _atom_site_aniso_U_22
    _atom_site_aniso_U_33
    _atom_site_aniso_U_12
    _atom_site_aniso_U_13
    _atom_site_aniso_U_23
    C1 0.0236(8) 0.0292(8) 0.0209(8) 0.0074(6) 0.0035(6) 0.0071(6)
    C2 0.0215(8) 0.0268(8) 0.0206(8) 0.0048(6) 0.0025(6) 0.0049(6)
    C3 0.0275(9) 0.0360(9) 0.0221(8) 0.0121(7) 0.0025(7) 0.0089(7)
    C4 0.0383(10) 0.0341(9) 0.0305(9) 0.0182(8) 0.0075(8) 0.0093(7)
    C5 0.0412(10) 0.0333(9) 0.0279(9) 0.0159(8) 0.0070(8) 0.0007(7)
    C6 0.0363(10) 0.0379(10) 0.0199(8) 0.0139(8) 0.0033(7) 0.0035(7)
    C7 0.0253(8) 0.0294(9) 0.0239(8) 0.0067(7) 0.0037(7) 0.0077(7)
    C8 0.0259(8) 0.0249(8) 0.0236(8) 0.0019(7) -0.0017(7) 0.0091(7)
    C9 0.0378(10) 0.0363(10) 0.0220(8) 0.0094(8) 0.0061(7) 0.0054(7)
    C10 0.0314(9) 0.0331(9) 0.0282(9) 0.0111(7) 0.0061(7) 0.0077(7)
    C11 0.0233(8) 0.0249(8) 0.0231(8) 0.0003(6) -0.0005(6) 0.0083(6)
    C12 0.0309(9) 0.0264(8) 0.0221(8) 0.0019(7) 0.0041(7) 0.0028(6)
    C13 0.0280(9) 0.0263(8) 0.0291(9) 0.0070(7) 0.0042(7) 0.0058(7)
    N1 0.0338(8) 0.0256(8) 0.0213(7) 0.0075(6) -0.0031(6) 0.0041(6)
    N2 0.0271(8) 0.0359(8) 0.0218(7) 0.0047(6) -0.0002(6) 0.0005(6)
    N3 0.0300(8) 0.0277(7) 0.0254(8) 0.0004(6) -0.0011(6) 0.0082(6)
    O1 0.0332(7) 0.0303(6) 0.0346(7) 0.0026(5) -0.0094(6) 0.0073(5)
    O2 0.0356(7) 0.0277(6) 0.0251(6) 0.0060(5) -0.0068(5) 0.0080(5)
    O3 0.0436(7) 0.0251(6) 0.0262(6) 0.0035(5) -0.0025(5) 0.0055(5)
    O4 0.0273(6) 0.0382(7) 0.0276(6) -0.0025(5) -0.0065(5) 0.0071(5)
    O5 0.0470(8) 0.0380(7) 0.0210(6) 0.0003(6) 0.0014(6) 0.0053(5)
    O6 0.0425(8) 0.0487(8) 0.0364(7) 0.0199(6) 0.0018(6) 0.0135(6)
    S 0.0258(2) 0.0270(2) 0.0203(2) 0.00131(16) -0.00231(16) 0.00350(16)
_geom_special_details
;
All s.u.'s (except the s.u. in the dihedral angle between two l.s. planes) are
estimated using the full covariance matrix. The cell s.u.'s are taken into
account individually in the estimation of s.u.'s in distances, angles and
torsion angles; correlations between s.u.'s in cell parameters are only used
when they are defined by crystal symmetry. An approximate (isotropic)
treatment of cell s.u.'s is used for estimating s.u.'s involving l.s. planes.
;
loop_
    _geom_bond_atom_site_label_1
    _geom_bond_atom_site_label_2
    _geom_bond_site_symmetry_2
    _geom_bond_distance
    _geom_bond_publ_flag
    C1 C6 . 1.397(2) ?
    C1 N1 . 1.402(2) ?
    C1 C2 . 1.410(2) ?
    C2 C3 . 1.392(2) ?
    C2 S . 1.7758(16) ?
    C3 C4 . 1.381(2) ?
    C3 H3 . 0.95 ?
    C4 C5 . 1.382(2) ?
    C4 H4 . 0.95 ?
    C5 C6 . 1.381(2) ?
    C5 H5 . 0.95 ?
    C6 H6 . 0.95 ?
    C7 O1 . 1.2028(19) ?
    C7 N1 . 1.346(2) ?
    C7 O2 . 1.3680(19) ?
    C8 C9 . 1.376(2) ?
    C8 C13 . 1.384(2) ?
    C8 O2 . 1.3999(18) ?
    C9 C10 . 1.385(2) ?
    C9 H9 . 0.95 ?
    C10 C11 . 1.380(2) ?
    C10 H10 . 0.95 ?
    C11 C12 . 1.382(2) ?
    C11 N3 . 1.468(2) ?
    C12 C13 . 1.385(2) ?
    C12 H12 . 0.95 ?
    C13 H13 . 0.95 ?
    N1 H1N1 . 0.802(19) ?
    N2 S . 1.6063(16) ?
    N2 H1N2 . 0.83(2) ?
    N2 H2N2 . 0.89(2) ?
    N3 O6 . 1.2246(17) ?
    N3 O5 . 1.2296(18) ?
    O3 S . 1.4354(12) ?
    O4 S . 1.4339(11) ?
loop_
    _geom_angle_atom_site_label_1
    _geom_angle_atom_site_label_2
    _geom_angle_atom_site_label_3
    _geom_angle_site_symmetry_1
    _geom_angle_site_symmetry_3
    _geom_angle
    _geom_angle_publ_flag
    C6 C1 N1 . . 121.20(14) ?
    C6 C1 C2 . . 118.12(14) ?
    N1 C1 C2 . . 120.60(14) ?
    C3 C2 C1 . . 120.27(14) ?
    C3 C2 S . . 115.83(12) ?
    C1 C2 S . . 123.72(12) ?
    C4 C3 C2 . . 120.66(15) ?
    C4 C3 H3 . . 119.7 ?
    C2 C3 H3 . . 119.7 ?
    C3 C4 C5 . . 119.19(15) ?
    C3 C4 H4 . . 120.4 ?
    C5 C4 H4 . . 120.4 ?
    C6 C5 C4 . . 121.18(16) ?
    C6 C5 H5 . . 119.4 ?
    C4 C5 H5 . . 119.4 ?
    C5 C6 C1 . . 120.58(15) ?
    C5 C6 H6 . . 119.7 ?
    C1 C6 H6 . . 119.7 ?
    O1 C7 N1 . . 128.09(15) ?
    O1 C7 O2 . . 124.49(14) ?
    N1 C7 O2 . . 107.42(14) ?
    C9 C8 C13 . . 122.16(14) ?
    C9 C8 O2 . . 115.74(14) ?
    C13 C8 O2 . . 121.93(14) ?
    C8 C9 C10 . . 119.44(15) ?
    C8 C9 H9 . . 120.3 ?
    C10 C9 H9 . . 120.3 ?
    C11 C10 C9 . . 118.26(15) ?
    C11 C10 H10 . . 120.9 ?
    C9 C10 H10 . . 120.9 ?
    C10 C11 C12 . . 122.69(15) ?
    C10 C11 N3 . . 118.21(14) ?
    C12 C11 N3 . . 119.07(15) ?
    C11 C12 C13 . . 118.70(15) ?
    C11 C12 H12 . . 120.7 ?
    C13 C12 H12 . . 120.7 ?
    C8 C13 C12 . . 118.75(15) ?
    C8 C13 H13 . . 120.6 ?
    C12 C13 H13 . . 120.6 ?
    C7 N1 C1 . . 127.37(15) ?
    C7 N1 H1N1 . . 117.1(14) ?
    C1 N1 H1N1 . . 115.5(14) ?
    S N2 H1N2 . . 113.9(14) ?
    S N2 H2N2 . . 111.1(14) ?
    H1N2 N2 H2N2 . . 118(2) ?
    O6 N3 O5 . . 123.82(14) ?
    O6 N3 C11 . . 118.24(14) ?
    O5 N3 C11 . . 117.92(13) ?
    C7 O2 C8 . . 118.65(12) ?
    O4 S O3 . . 118.58(7) ?
    O4 S N2 . . 106.39(8) ?
    O3 S N2 . . 107.65(8) ?
    O4 S C2 . . 107.69(7) ?
    O3 S C2 . . 108.65(7) ?
    N2 S C2 . . 107.39(8) ?
loop_
    _geom_torsion_atom_site_label_1
    _geom_torsion_atom_site_label_2
    _geom_torsion_atom_site_label_3
    _geom_torsion_atom_site_label_4
    _geom_torsion_site_symmetry_1
    _geom_torsion_site_symmetry_2
    _geom_torsion_site_symmetry_3
    _geom_torsion_site_symmetry_4
    _geom_torsion
    _geom_torsion_publ_flag
    C6 C1 C2 C3 . . . . -0.5(2) ?
    N1 C1 C2 C3 . . . . 176.32(15) ?
    C6 C1 C2 S . . . . 174.44(13) ?
    N1 C1 C2 S . . . . -8.8(2) ?
    C1 C2 C3 C4 . . . . 0.5(3) ?
    S C2 C3 C4 . . . . -174.82(13) ?
    C2 C3 C4 C5 . . . . -0.1(3) ?
    C3 C4 C5 C6 . . . . -0.4(3) ?
    C4 C5 C6 C1 . . . . 0.4(3) ?
    N1 C1 C6 C5 . . . . -176.73(16) ?
    C2 C1 C6 C5 . . . . 0.1(3) ?
    C13 C8 C9 C10 . . . . -0.1(3) ?
    O2 C8 C9 C10 . . . . -175.35(15) ?
    C8 C9 C10 C11 . . . . -0.1(3) ?
    C9 C10 C11 C12 . . . . 0.0(3) ?
    C9 C10 C11 N3 . . . . 178.11(15) ?
    C10 C11 C12 C13 . . . . 0.3(3) ?
    N3 C11 C12 C13 . . . . -177.85(14) ?
    C9 C8 C13 C12 . . . . 0.3(3) ?
    O2 C8 C13 C12 . . . . 175.31(14) ?
    C11 C12 C13 C8 . . . . -0.4(2) ?
    O1 C7 N1 C1 . . . . -4.9(3) ?
    O2 C7 N1 C1 . . . . 175.73(15) ?
    C6 C1 N1 C7 . . . . -19.4(3) ?
    C2 C1 N1 C7 . . . . 163.86(16) ?
    C10 C11 N3 O6 . . . . 4.1(2) ?
    C12 C11 N3 O6 . . . . -177.65(14) ?
    C10 C11 N3 O5 . . . . -174.26(15) ?
    C12 C11 N3 O5 . . . . 3.9(2) ?
    O1 C7 O2 C8 . . . . 5.7(2) ?
    N1 C7 O2 C8 . . . . -174.90(14) ?
    C9 C8 O2 C7 . . . . -132.47(16) ?
    C13 C8 O2 C7 . . . . 52.2(2) ?
    C3 C2 S O4 . . . . -35.25(15) ?
    C1 C2 S O4 . . . . 149.62(14) ?
    C3 C2 S O3 . . . . -164.86(12) ?
    C1 C2 S O3 . . . . 20.01(16) ?
    C3 C2 S N2 . . . . 78.97(14) ?
    C1 C2 S N2 . . . . -96.16(15) ?
loop_
    _geom_hbond_atom_site_label_D
    _geom_hbond_atom_site_label_H
    _geom_hbond_atom_site_label_A
    _geom_hbond_site_symmetry_A
    _geom_hbond_distance_DH
    _geom_hbond_distance_HA
    _geom_hbond_distance_DA
    _geom_hbond_angle_DHA
    N1 H1N1 O3 . 0.802(19) 2.02(2) 2.6962(18) 142.4(18)
    N1 H1N1 S . 0.802(19) 2.736(19) 3.1283(14) 112.2(15)
    N2 H1N2 O1 2_677 0.83(2) 2.15(2) 2.975(2) 175.1(19)
    N2 H2N2 O4 2_576 0.89(2) 2.10(2) 2.967(2) 165(2)
