# Supplementary material for: 4-Nitro­phenyl N-(2-sulfamoylphen­yl)carbamate
Source: Acta Crystallogr Sect E Struct Rep Online. 2013 Feb 6;69(Pt 3):o355. doi: 10.1107/S1600536813003310 (PMC3588507; doi:10.1107/S1600536813003310)
Supplement: Supplementary file 2 [file e-69-0o355-Isup2.hkl]

#
# h,k,l, Fc-squared, Fo-squared, sigma(Fo-squared) and status flag
#
data_I
_shelx_title ' LY-4 in P -1'
_shelx_refln_list_code          4
_shelx_F_calc_maximum      105.16
_exptl_crystal_F_000       348.00
_reflns_d_resolution_high  0.7703
 
loop_
 _symmetry_equiv_pos_as_xyz
 'x, y, z'
 '-x, -y, -z'
 
_cell_length_a     8.2730
_cell_length_b     8.4881
_cell_length_c    10.4288
_cell_angle_alpha  95.178
_cell_angle_beta  103.507
_cell_angle_gamma  94.109
 
_shelx_F_squared_multiplier     1.000
 
loop_
 _refln_index_h
 _refln_index_k
 _refln_index_l
 _refln_F_squared_calc
 _refln_F_squared_meas
 _refln_F_squared_sigma
 _refln_observed_status
   1   0   0      636.07      625.40     10.93 o
   2   0   0       11.14       18.90      0.93 o
   3   0   0      283.25      290.49      4.85 o
   4   0   0      139.03      133.27      2.38 o
   5   0   0      134.89      126.17      2.50 o
   6   0   0      570.67      584.21      9.71 o
   7   0   0      198.73      204.43      5.14 o
   8   0   0       15.64       13.06      2.33 o
   9   0   0       69.79       69.22      6.41 o
  10   0   0       16.49       10.60      7.65 o
 -10   1   0      138.32      133.27      9.78 o
  -9   1   0        4.20        5.58      3.03 o
  -8   1   0        7.28        6.26      2.76 o
  -7   1   0       59.02       57.20      2.76 o
  -6   1   0      185.15      173.76      3.96 o
  -5   1   0       72.84       73.16      1.85 o
  -4   1   0       19.36       15.31      0.79 o
  -3   1   0      505.89      485.73      6.46 o
  -2   1   0      794.96      786.10      9.87 o
  -1   1   0     1108.85     1055.10     14.07 o
   0   1   0      995.70      983.72     15.87 o
   1   1   0      479.71      441.00      5.79 o
   2   1   0      409.89      384.15      4.88 o
   3   1   0       12.08        6.58      0.56 o
   4   1   0        9.72        9.72      0.79 o
   5   1   0       87.05       83.63      2.11 o
   6   1   0      450.64      474.27      7.98 o
   7   1   0      708.54      767.91     15.65 o
   8   1   0      300.34      317.41     11.20 o
   9   1   0        9.38        7.04      4.85 o
  10   1   0        8.36        8.69     13.06 o
 -10   2   0        0.40       -0.84      5.23 o
  -9   2   0        3.91        1.82      3.03 o
  -8   2   0       41.02       38.02      3.29 o
  -7   2   0       78.38       71.98      3.29 o
  -6   2   0      164.56      165.55      3.70 o
  -5   2   0      194.89      189.63      3.43 o
  -4   2   0      143.40      154.54      2.60 o
  -3   2   0        6.34        7.66      0.53 o
  -2   2   0      534.83      457.04      6.70 o
  -1   2   0     2035.55     1896.33     24.19 o
   0   2   0      261.71      222.58      2.69 o
   1   2   0     4479.68     4045.67     42.48 o
   2   2   0     3632.46     3660.96     42.90 o
   3   2   0        0.59        1.79      0.62 o
   4   2   0      331.48      327.54      5.10 o
   5   2   0       62.43       53.94      1.85 o
   6   2   0       60.30       60.64      2.69 o
   7   2   0      128.17      125.75      4.93 o
   8   2   0       94.42       97.36      5.74 o
   9   2   0        4.87       -0.65      4.03 o
  10   2   0        0.64       -4.95      5.80 o
 -10   3   0        4.89        1.13      5.45 o
  -9   3   0        5.91        9.15      3.17 o
  -8   3   0        0.80       -1.97      1.97 o
  -7   3   0      126.56      124.29      4.20 o
  -6   3   0       68.03       65.89      3.73 o
  -5   3   0        3.34        5.23      0.36 o
  -4   3   0        4.62        6.09      0.62 o
  -3   3   0       27.97       40.20      1.68 o
  -2   3   0      177.30      150.43      2.23 o
  -1   3   0       58.39       44.51      1.31 o
   0   3   0       22.47       15.18      0.93 o
   1   3   0     1586.43     1674.91     18.86 o
   2   3   0      823.47      805.05      9.23 o
   3   3   0      262.60      282.52      5.04 o
   4   3   0        9.01        8.59      1.06 o
   5   3   0       49.28       42.55      1.97 o
   6   3   0      114.90      118.66      8.03 o
   7   3   0       11.53        8.88      2.33 o
   8   3   0        3.88        2.76      2.96 o
   9   3   0        0.51       -3.13      3.13 o
 -10   4   0       12.04       13.87      5.93 o
  -9   4   0        7.32        3.73      4.85 o
  -8   4   0      123.68      133.46      6.16 o
  -7   4   0      253.23      286.53      7.78 o
  -6   4   0        0.15        0.41      2.43 o
  -5   4   0        4.31        4.48      0.67 o
  -4   4   0       59.73       54.16      1.52 o
  -3   4   0      201.91      202.70      3.36 o
  -2   4   0      472.13      546.30      8.31 o
  -1   4   0     2935.23     2954.22     42.93 o
   0   4   0       12.36        7.34      0.62 o
   1   4   0       97.81      106.02      1.85 o
   2   4   0       94.22       91.01      2.43 o
   3   4   0     1720.61     1853.37     22.67 o
   4   4   0      171.47      185.91      3.70 o
   5   4   0      359.04      399.34      8.31 o
   6   4   0      381.54      385.81      9.19 o
   7   4   0       41.20       43.07      4.29 o
   8   4   0        0.09        1.10      2.60 o
   9   4   0       32.38       27.45      5.56 o
  -9   5   0       99.58       96.62      8.14 o
  -8   5   0        2.88        2.15      3.13 o
  -7   5   0      332.98      354.75     13.05 o
  -6   5   0      123.11      124.05      3.40 o
  -5   5   0      570.65      618.02     10.70 o
  -4   5   0       16.10       15.67      0.90 o
  -3   5   0       28.10       26.80      2.61 o
  -2   5   0      198.05      199.84      3.91 o
  -1   5   0      966.92      996.24     21.84 o
   0   5   0      116.04      107.10      1.79 o
   1   5   0      234.28      236.95      3.56 o
   2   5   0        8.15        8.21      0.90 o
   3   5   0      159.90      159.93      3.29 o
   4   5   0       62.24       60.93      2.33 o
   5   5   0       34.06       30.23      1.86 o
   6   5   0      157.68      158.26      5.20 o
   7   5   0      120.20      123.06      5.90 o
   8   5   0        9.02        6.35      3.70 o
  -9   6   0       61.34       64.06     12.50 o
  -8   6   0        6.93        6.16      3.43 o
  -7   6   0      133.99      121.36      5.92 o
  -6   6   0       96.16       95.04      4.08 o
  -5   6   0       28.60       28.51      2.99 o
  -4   6   0       62.61       63.96      4.67 o
  -3   6   0      256.07      251.59      5.60 o
  -2   6   0      546.73      554.70      9.71 o
  -1   6   0       56.26       55.11      2.30 o
   0   6   0     1717.98     1847.01     21.63 o
   1   6   0       57.56       50.83      1.87 o
   2   6   0       15.53       15.16      1.17 o
   3   6   0      162.61      169.51      3.85 o
   4   6   0       13.82       11.42      1.70 o
   5   6   0       52.80       55.20      3.29 o
   6   6   0       91.12       99.61      5.14 o
   7   6   0       57.91       52.37      7.28 o
   8   6   0        0.62        4.34      4.83 o
  -8   7   0       67.09       71.46      5.60 o
  -7   7   0       31.73       27.49      2.96 o
  -6   7   0       14.27       10.83      1.97 o
  -5   7   0        0.11       -0.37      2.61 o
  -4   7   0       90.79       87.72      4.11 o
  -3   7   0      215.15      225.09      6.35 o
  -2   7   0      250.04      255.85     10.64 o
  -1   7   0        9.80        8.58      1.92 o
   0   7   0      115.21      109.26      2.83 o
   1   7   0      449.01      479.75      7.70 o
   2   7   0       25.04       27.65      3.73 o
   3   7   0      167.42      167.85      5.41 o
   4   7   0        3.36        4.33      2.14 o
   5   7   0       58.51       51.45      5.04 o
   6   7   0        0.59        0.09      3.73 o
   7   7   0       61.75       55.06      5.81 o
  -7   8   0       43.11       36.58      7.47 o
  -6   8   0       84.55       85.11      6.35 o
  -5   8   0        5.19        5.60      2.61 o
  -4   8   0      120.75      104.15      4.85 o
  -3   8   0      162.64      154.91      5.60 o
  -2   8   0       33.15       30.29      2.70 o
  -1   8   0       37.45       37.17      2.80 o
   0   8   0        3.64        3.41      0.93 o
   1   8   0      128.07      128.93      4.30 o
   2   8   0      225.00      230.36      7.84 o
   3   8   0       44.34       40.84      3.77 o
   4   8   0       82.36       88.41      5.38 o
   5   8   0       80.86       80.17      6.60 o
   6   8   0        0.64        3.56      7.84 o
  -6   9   0       22.64       25.76      5.60 o
  -5   9   0        6.43        2.24      4.11 o
  -4   9   0       42.73       37.70      4.11 o
  -3   9   0        0.44       -2.24      2.24 o
  -2   9   0        0.88        0.00      1.87 o
  -1   9   0      154.78      156.23      5.60 o
   0   9   0       80.65       77.95      5.41 o
   1   9   0      132.08      136.55     12.32 o
   2   9   0       41.47       40.44      3.79 o
   3   9   0        4.67       -1.37      3.55 o
   4   9   0        9.44        5.70      4.11 o
   5   9   0       65.56       67.90      8.17 o
  -5  10   0        3.43        1.87      5.23 o
  -4  10   0        5.50        1.87      4.48 o
  -3  10   0        5.80        4.11      3.73 o
  -2  10   0       25.60        7.09      4.48 o
  -1  10   0        4.74        3.36      2.99 o
   0  10   0        8.12        6.91      3.43 o
   1  10   0        0.04       -2.24      3.77 o
   2  10   0       38.89       29.91      4.39 o
   3  10   0       54.91       48.26      6.58 o
   1 -11   1        8.94        5.60      5.04 o
  -3 -10   1       59.08       43.83      6.73 o
  -2 -10   1        3.54        0.19      3.45 o
  -1 -10   1       20.16       11.58      4.04 o
   0 -10   1        5.27       -0.81      3.50 o
   1 -10   1        1.36       -2.44      3.36 o
   2 -10   1        3.45        2.09      3.73 o
   3 -10   1       16.12       18.29      4.11 o
   4 -10   1        3.22        2.24      4.48 o
   5 -10   1       27.31       24.64      6.72 o
  -5  -9   1        1.13        0.94      5.52 o
  -4  -9   1       90.36       84.11      6.27 o
  -3  -9   1        7.77        8.06      4.29 o
  -2  -9   1        1.80        3.60      2.43 o
  -1  -9   1       24.86       34.22      6.91 o
   0  -9   1        1.97        0.93      1.12 o
   1  -9   1       33.80       31.77      4.11 o
   2  -9   1       90.45       83.52      5.60 o
   3  -9   1       32.25       33.60      4.11 o
   4  -9   1       75.72       83.99      5.60 o
   5  -9   1       43.45       44.05      7.84 o
   6  -9   1        1.89        0.00      6.35 o
  -6  -8   1       19.01       24.75      8.96 o
  -5  -8   1       57.77       50.63      5.02 o
  -4  -8   1        0.11       -0.88      4.11 o
  -3  -8   1       23.32       18.28      2.69 o
  -2  -8   1       34.77       36.90      2.96 o
  -1  -8   1       98.49       97.60      3.58 o
   0  -8   1       85.91       80.69      3.17 o
   1  -8   1      204.47      208.53      6.15 o
   2  -8   1       23.69       23.65      2.80 o
   3  -8   1       12.68        6.35      1.87 o
   4  -8   1       21.42       20.90      2.99 o
   5  -8   1       19.01       13.81      2.61 o
   6  -8   1       50.34       43.67      6.35 o
   7  -8   1        0.39       -5.97      5.97 o
  -7  -7   1        5.34        2.06      4.29 o
  -6  -7   1       23.88       25.72      3.50 o
  -5  -7   1      416.21      443.78     12.86 o
  -4  -7   1       26.22       25.30      2.23 o
  -3  -7   1       19.89       14.78      2.43 o
  -2  -7   1      113.82      112.37      3.03 o
  -1  -7   1      927.77     1001.47     15.68 o
   0  -7   1      934.86      989.24     15.30 o
   1  -7   1      802.27      839.15     17.47 o
   2  -7   1       37.09       35.12      2.08 o
   3  -7   1       60.04       49.37      3.92 o
   4  -7   1       40.95       42.55      2.99 o
   5  -7   1        0.03       -0.59      0.69 o
   6  -7   1       49.38       45.68      3.56 o
   7  -7   1       83.60       82.17      5.99 o
   8  -7   1        7.39       -0.37      5.60 o
  -8  -6   1       20.28       12.65      5.56 o
  -7  -6   1        0.48        0.69      2.69 o
  -6  -6   1        3.61        3.21      1.86 o
  -5  -6   1       79.98       68.87      3.40 o
  -4  -6   1      229.32      235.41      4.99 o
  -3  -6   1       12.45        9.71      1.32 o
  -2  -6   1      104.33      103.21      2.64 o
  -1  -6   1      151.46      147.63      2.64 o
   0  -6   1        4.14        1.87      1.31 o
   1  -6   1       58.60       56.09      1.24 o
   2  -6   1      186.85      188.42      8.03 o
   3  -6   1      420.32      449.25      9.52 o
   4  -6   1        3.20        1.49      0.79 o
   5  -6   1       18.18       16.79      3.55 o
   6  -6   1      228.04      245.82      8.79 o
   7  -6   1      359.90      387.77     12.52 o
   8  -6   1        0.90       -3.23      3.23 o
   9  -6   1      101.85      105.12      8.79 o
  -8  -5   1       55.90       55.33      7.47 o
  -7  -5   1       48.20       49.62      4.13 o
  -6  -5   1      153.25      155.59      5.26 o
  -5  -5   1      234.92      242.17      5.29 o
  -4  -5   1      241.88      237.55      4.28 o
  -3  -5   1       53.59       52.18      1.87 o
  -2  -5   1       24.20       23.72      1.32 o
  -1  -5   1      927.82      995.82     12.41 o
   0  -5   1       18.04       14.02      0.79 o
   1  -5   1       22.44       18.53      0.93 o
   2  -5   1       38.35       40.32      1.49 o
   3  -5   1      126.47      130.55      3.92 o
   4  -5   1       17.05       18.69      1.00 o
   5  -5   1       53.85       59.64      2.06 o
   6  -5   1      181.19      182.83      4.99 o
   7  -5   1      145.08      153.23      5.97 o
   8  -5   1        4.85        5.23      3.70 o
   9  -5   1        8.27        6.69      6.08 o
  -9  -4   1        0.27        0.64      3.56 o
  -8  -4   1      136.91      142.55      6.20 o
  -7  -4   1       31.26       26.88      2.60 o
  -6  -4   1       33.52       30.24      2.99 o
  -5  -4   1       54.53       47.34      3.36 o
  -4  -4   1      409.21      407.82      6.33 o
  -3  -4   1     1548.77     1617.81     20.06 o
  -2  -4   1        0.29       -0.37      0.75 o
  -1  -4   1       63.85       60.30      1.32 o
   0  -4   1      347.58      343.66      4.08 o
   1  -4   1       27.43       22.78      0.79 o
   2  -4   1      628.70      696.38      9.72 o
   3  -4   1       80.51       53.24      1.68 o
   4  -4   1        0.32        0.62      2.05 o
   5  -4   1      131.28      128.39      3.03 o
   6  -4   1       12.31        9.33      1.70 o
   7  -4   1       79.96       86.14      4.08 o
   8  -4   1       15.67       15.17      3.36 o
   9  -4   1        2.57        7.38      4.66 o
  -9  -3   1        0.28        4.59      3.38 o
  -8  -3   1       35.47       36.23      3.93 o
  -7  -3   1       36.76       34.58      3.31 o
  -6  -3   1      374.55      401.38      8.87 o
  -5  -3   1        0.86       -0.56      1.06 o
  -4  -3   1      786.07      840.34     11.20 o
  -3  -3   1      354.44      338.89      4.99 o
  -2  -3   1        6.55        5.77      0.75 o
  -1  -3   1      368.17      331.33      3.82 o
   0  -3   1     3092.09     2994.83     32.44 o
   1  -3   1      174.25      168.53      2.48 o
   2  -3   1     1214.75     1345.54     25.20 o
   3  -3   1      127.86      141.27      2.42 o
   4  -3   1        0.10        1.31      1.31 o
   5  -3   1      580.87      619.81     10.04 o
   6  -3   1      348.52      355.54      6.99 o
   7  -3   1      160.55      158.15      5.20 o
   8  -3   1        9.42        8.15      2.23 o
   9  -3   1       38.05       26.88      5.60 o
  10  -3   1       23.60       24.32      7.86 o
 -10  -2   1       23.91       18.44      8.03 o
  -9  -2   1       87.85       93.43      6.16 o
  -8  -2   1        0.78       -0.34      2.54 o
  -7  -2   1       79.68       73.26      3.58 o
  -6  -2   1      268.16      269.65      7.28 o
  -5  -2   1      126.56      129.16      2.90 o
  -4  -2   1        3.06        0.37      0.79 o
  -3  -2   1       30.18       30.93      1.17 o
  -2  -2   1     6136.40     5961.46     73.19 o
  -1  -2   1      573.80      569.27      6.46 o
   0  -2   1      250.19      235.36      2.90 o
   1  -2   1        2.42        1.01      0.56 o
   2  -2   1      351.59      308.64      3.82 o
   3  -2   1      674.11      720.34      9.87 o
   4  -2   1       80.01       85.35      1.97 o
   5  -2   1       75.81       80.51      2.23 o
   6  -2   1       88.21       94.91      2.99 o
   7  -2   1        6.74        7.43      1.70 o
   8  -2   1      900.23      974.23     28.21 o
   9  -2   1       60.95       59.75      5.93 o
  10  -2   1       15.92       10.65      5.37 o
 -10  -1   1       17.44       27.92      7.09 o
  -9  -1   1       80.58       73.20      5.67 o
  -8  -1   1       39.10       46.92      4.57 o
  -7  -1   1       54.68       48.79      2.50 o
  -6  -1   1       60.19       59.14      2.23 o
  -5  -1   1      264.13      272.92      4.30 o
  -4  -1   1       28.36       26.32      1.06 o
  -3  -1   1        6.72        4.00      0.62 o
  -1  -1   1        1.76        3.93      0.26 o
   0  -1   1      811.16      762.77      9.49 o
   1  -1   1     1412.30     1329.08     15.43 o
   2  -1   1      579.12      547.80      6.60 o
   3  -1   1      924.05      991.78     12.49 o
   4  -1   1        1.00        1.03      0.35 o
   5  -1   1       11.87       12.09      0.93 o
   6  -1   1      101.43      102.14      2.48 o
   7  -1   1       60.95       67.89      3.73 o
   8  -1   1        6.85        5.04      2.11 o
   9  -1   1        0.39       -0.25      4.29 o
  10  -1   1       15.59        8.71      5.01 o
 -10   0   1        0.43        4.85      9.33 o
  -9   0   1       55.24       50.71      5.81 o
  -8   0   1       67.59       67.21     11.20 o
  -7   0   1       31.94       28.07      2.43 o
  -6   0   1        9.03        8.44      1.06 o
  -5   0   1      387.08      391.18      7.28 o
  -4   0   1     1455.87     1484.29     17.52 o
  -3   0   1      727.58      713.84      8.87 o
  -2   0   1     4197.72     4047.93     51.90 o
  -1   0   1       27.95       33.56      2.05 o
   1   0   1      269.47      239.10      3.29 o
   2   0   1     2102.59     2036.24     24.12 o
   3   0   1      461.20      409.84      5.52 o
   4   0   1      498.60      495.32      7.84 o
   5   0   1      270.35      274.97      4.46 o
   6   0   1      145.38      143.70      3.31 o
   7   0   1       10.52        9.38      1.70 o
   8   0   1        2.20       -1.44      2.99 o
   9   0   1      287.11      335.53     15.60 o
  10   0   1       38.80       19.37      7.09 o
 -10   1   1        3.29       -2.37      3.97 o
  -9   1   1        1.86        1.05      3.04 o
  -8   1   1      156.36      162.52      6.90 o
  -7   1   1      447.07      484.71     10.81 o
  -6   1   1      446.80      477.56      7.52 o
  -5   1   1      199.46      188.94      3.43 o
  -4   1   1      179.48      187.77      3.17 o
  -3   1   1      719.62      698.06      9.10 o
  -2   1   1      444.73      394.42      5.41 o
  -1   1   1     6488.08     6022.12     97.47 o
   0   1   1     3322.22     3062.32     39.35 o
   1   1   1     1603.54     1553.33     20.58 o
   2   1   1        6.12        6.21      0.56 o
   3   1   1        9.49        6.00      0.79 o
   4   1   1      721.95      748.55     10.28 o
   5   1   1      635.64      646.65      8.87 o
   6   1   1      555.88      571.03     12.69 o
   7   1   1       32.91       34.10      2.76 o
   8   1   1        3.53        2.80      2.38 o
   9   1   1        5.16        1.04      3.82 o
  10   1   1      102.37      118.25     11.52 o
 -10   2   1        3.35        0.18      4.04 o
  -9   2   1        2.62        0.21      2.76 o
  -8   2   1       43.40       42.73      3.29 o
  -7   2   1      253.78      255.39      5.79 o
  -6   2   1       85.09       89.63      2.99 o
  -5   2   1      348.02      339.79      5.26 o
  -4   2   1      220.15      216.16      3.29 o
  -3   2   1      142.32      151.32      2.24 o
  -2   2   1       36.99       31.63      1.68 o
  -1   2   1     1134.31     1059.07     13.81 o
   0   2   1     3347.07     3270.27     32.61 o
   1   2   1     2172.79     2098.42     23.68 o
   2   2   1       19.78       19.07      0.79 o
   3   2   1       87.92       85.85      1.97 o
   4   2   1      437.82      438.71      6.27 o
   5   2   1       11.82       10.20      1.32 o
   6   2   1      146.28      152.16      4.83 o
   7   2   1      125.46      125.14      5.10 o
   8   2   1       16.29       16.96      2.83 o
   9   2   1        4.26        2.57      4.66 o
 -10   3   1        2.75        4.69      5.07 o
  -9   3   1        9.74       11.46      5.04 o
  -8   3   1       25.12       22.70      2.90 o
  -7   3   1      216.31      232.35      5.26 o
  -6   3   1        4.29        4.15      1.49 o
  -5   3   1       37.35       37.97      2.61 o
  -4   3   1     1391.97     1565.75     23.89 o
  -3   3   1      371.79      371.20      5.97 o
  -2   3   1       38.25       34.72      0.79 o
  -1   3   1       67.28       81.97      1.49 o
   0   3   1       12.97        8.03      0.53 o
   1   3   1      452.64      497.59      5.79 o
   2   3   1       86.98       90.29      1.70 o
   3   3   1      935.13      964.96     12.37 o
   4   3   1      105.60      102.69      2.60 o
   5   3   1        0.28        0.00      2.24 o
   6   3   1      224.72      245.23      7.04 o
   7   3   1       77.91       71.34      6.53 o
   8   3   1       10.01        5.68      3.50 o
   9   3   1       44.54       33.92      7.47 o
 -10   4   1        0.30        7.60      8.97 o
  -9   4   1      124.74      132.42      8.13 o
  -8   4   1       16.88       15.99      2.87 o
  -7   4   1       91.76       90.40      2.54 o
  -6   4   1        6.82        3.50      0.96 o
  -5   4   1       57.05       55.10      1.70 o
  -4   4   1        1.81        2.44      0.53 o
  -3   4   1      480.45      505.54      8.20 o
  -2   4   1      324.59      356.15      7.47 o
  -1   4   1      322.93      320.78      6.91 o
   0   4   1        5.02        2.99      0.53 o
   1   4   1       78.01       70.00      1.32 o
   2   4   1       41.70       39.86      1.17 o
   3   4   1       79.03       87.35      1.97 o
   4   4   1        6.99        4.38      1.31 o
   5   4   1      180.03      181.40      4.66 o
   6   4   1       15.39       14.04      2.61 o
   7   4   1       54.22       48.97      3.96 o
   8   4   1       94.98       88.99      6.27 o
   9   4   1        8.18        2.92      6.89 o
  -9   5   1      114.98      116.61      7.60 o
  -8   5   1      165.33      187.28      7.91 o
  -7   5   1       63.12       67.40      4.20 o
  -6   5   1       66.18       64.90      2.61 o
  -5   5   1        2.05        1.01      1.87 o
  -4   5   1      139.78      150.26      2.69 o
  -3   5   1        2.54        0.60      1.49 o
  -2   5   1     1136.99     1217.23     23.70 o
  -1   5   1       83.65       65.02      2.24 o
   0   5   1       36.24       34.45      1.49 o
   1   5   1       20.95       20.40      0.90 o
   2   5   1       44.42       40.88      1.32 o
   3   5   1       29.90       33.39      1.49 o
   4   5   1       52.47       50.18      2.23 o
   5   5   1       83.10       80.87      2.96 o
   6   5   1        0.63       -0.17      1.36 o
   7   5   1       31.49       33.88      4.48 o
   8   5   1        0.07        1.40      4.08 o
  -9   6   1      105.77      106.18      8.70 o
  -8   6   1      185.30      189.24      8.93 o
  -7   6   1       26.07       30.52      3.31 o
  -6   6   1      309.02      316.12      6.73 o
  -5   6   1        0.25        0.19      0.56 o
  -4   6   1      168.12      155.12      4.89 o
  -3   6   1       67.44       62.11      2.43 o
  -2   6   1      668.25      677.26     10.89 o
  -1   6   1      910.92      931.78     22.21 o
   0   6   1      336.74      343.91      5.31 o
   1   6   1      160.36      154.16      2.76 o
   2   6   1        0.06        1.87      0.90 o
   3   6   1       41.38       42.21      1.97 o
   4   6   1       10.84       11.11      2.61 o
   5   6   1      269.89      280.63      8.43 o
   6   6   1       51.70       56.85      5.60 o
   7   6   1       20.58       12.23      4.85 o
  -8   7   1        2.14       -0.99      8.21 o
  -7   7   1       15.38       15.53      2.90 o
  -6   7   1       44.14       47.01      4.11 o
  -5   7   1      245.92      246.83      7.78 o
  -4   7   1        1.68        2.36      1.74 o
  -3   7   1      132.11      119.82      4.11 o
  -2   7   1      363.16      368.26      7.71 o
  -1   7   1     1272.46     1348.72     26.32 o
   0   7   1        2.60        1.92      0.90 o
   1   7   1      100.35      101.55      2.90 o
   2   7   1       14.50       12.41      2.05 o
   3   7   1       10.25        9.34      1.92 o
   4   7   1        4.97        3.87      2.06 o
   5   7   1      206.84      211.85      8.45 o
   6   7   1       23.25       23.12      4.57 o
   7   7   1       31.83       32.99      7.11 o
  -7   8   1        0.54        1.33      5.60 o
  -6   8   1        3.48        2.61      3.36 o
  -5   8   1       16.01        9.71      2.61 o
  -4   8   1        0.39        1.12      2.24 o
  -3   8   1      106.20      100.79      4.48 o
  -2   8   1       81.11       79.51      3.73 o
  -1   8   1        0.92        5.26      5.04 o
   0   8   1        5.27        4.29      1.06 o
   1   8   1       53.89       52.56      3.30 o
   2   8   1      117.64      117.01      5.38 o
   3   8   1        6.94       10.81      2.54 o
   4   8   1        1.29       -1.45      3.67 o
   5   8   1        6.21        2.19      5.23 o
   6   8   1       75.98       79.46      7.60 o
  -6   9   1        1.99        0.00      4.85 o
  -5   9   1        0.04        0.75      2.99 o
  -4   9   1       56.39       39.57      4.11 o
  -3   9   1        1.49        2.99      2.61 o
  -2   9   1      127.68      131.02      5.23 o
  -1   9   1       28.03       24.40      3.04 o
   0   9   1       26.14       19.46      3.17 o
   1   9   1        8.04        7.07      1.72 o
   2   9   1        7.90        5.75      2.76 o
   3   9   1       44.91       47.36      5.79 o
   4   9   1       27.66       29.61      5.63 o
  -5  10   1       36.14       23.14      5.60 o
  -4  10   1       12.92        4.85      4.11 o
  -3  10   1        1.99        4.11      3.36 o
  -2  10   1       74.26       73.54      6.35 o
  -1  10   1        0.02       -3.73      3.73 o
   0  10   1      103.74      115.90      9.58 o
   1  10   1       25.64        8.12     27.25 o
   2  10   1        6.48        7.16      3.50 o
  -3 -10   2        0.03       -2.17      3.89 o
  -2 -10   2        7.63        6.84      4.01 o
  -1 -10   2       25.23       21.92      5.79 o
   0 -10   2       13.05        6.91      3.43 o
   1 -10   2       80.87       90.15      6.86 o
   2 -10   2       33.85       35.25      7.09 o
   3 -10   2       24.32       26.13      4.85 o
   4 -10   2       15.10       14.93      6.35 o
  -5  -9   2        4.18        0.66      4.08 o
  -4  -9   2       13.26       12.24      4.00 o
  -3  -9   2        0.46        2.05      5.23 o
  -2  -9   2        0.37        0.90      4.48 o
  -1  -9   2       13.36       14.12      2.60 o
   0  -9   2        4.94        6.98      1.85 o
   1  -9   2        0.03       -2.13      3.55 o
   2  -9   2        0.08       -1.70      2.76 o
   3  -9   2       96.66       91.15     10.08 o
   4  -9   2        0.30        0.37      3.36 o
   5  -9   2       28.61       20.16      5.97 o
   6  -9   2        0.00       -5.60      5.60 o
  -6  -8   2        1.22       -3.11      3.11 o
  -5  -8   2        7.52        5.03      3.23 o
  -4  -8   2        4.92        4.18      2.60 o
  -3  -8   2      377.90      403.58     10.57 o
  -2  -8   2      310.39      325.82      8.45 o
  -1  -8   2      104.12      103.40      8.03 o
   0  -8   2        0.81        1.87      1.17 o
   1  -8   2       79.92       73.17      2.48 o
   2  -8   2       23.02       20.83      2.12 o
   3  -8   2        7.87        7.47      1.76 o
   4  -8   2       10.15        6.35      2.99 o
   5  -8   2        3.97        2.61      3.73 o
   6  -8   2        1.59       -2.61      3.36 o
   7  -8   2        1.63        2.99      5.23 o
  -7  -7   2        8.74        5.29      3.82 o
  -6  -7   2      196.59      200.23      8.59 o
  -5  -7   2        2.37        3.55      2.11 o
  -4  -7   2        4.47        2.66      1.97 o
  -3  -7   2      877.52      953.30     17.32 o
  -2  -7   2      464.39      493.67      8.93 o
  -1  -7   2       43.51       44.07      1.70 o
   0  -7   2       63.95       69.05      3.17 o
   1  -7   2       19.82       21.05      1.17 o
   2  -7   2        0.03        0.00      0.37 o
   3  -7   2      333.07      339.17      8.94 o
   4  -7   2      692.54      718.57     13.54 o
   5  -7   2      138.85      127.98      5.41 o
   6  -7   2        5.17        7.99      2.60 o
   7  -7   2       83.72       83.05      6.70 o
   8  -7   2       11.03       10.08      6.72 o
  -8  -6   2        2.35        2.15      3.40 o
  -7  -6   2       58.59       56.76      4.21 o
  -6  -6   2      501.05      530.28     12.97 o
  -5  -6   2       46.08       44.57      2.87 o
  -4  -6   2       86.36       84.05      2.96 o
  -3  -6   2       12.16        7.79      2.61 o
  -2  -6   2      241.44      247.17      4.46 o
  -1  -6   2       94.75       90.72      2.11 o
   0  -6   2      188.85      188.54      3.23 o
   1  -6   2      193.25      205.28      4.67 o
   2  -6   2       46.04       49.91      2.61 o
   3  -6   2      234.12      217.90      4.85 o
   4  -6   2        0.28        1.87      0.79 o
   5  -6   2     1421.86     1548.75     26.70 o
   6  -6   2        2.80        4.01      3.92 o
   7  -6   2        6.79       11.86      2.96 o
   8  -6   2        1.47       -0.82      5.04 o
  -9  -5   2        1.49       -0.37      4.48 o
  -8  -5   2       31.40       33.08      4.93 o
  -7  -5   2       27.84       22.57      3.03 o
  -6  -5   2        8.77        3.84      1.79 o
  -5  -5   2      558.82      574.68     10.31 o
  -4  -5   2       18.04       18.30      1.52 o
  -3  -5   2        9.68        8.23      1.06 o
  -2  -5   2      314.60      315.93      4.88 o
  -1  -5   2      158.71      151.65      3.36 o
   0  -5   2       53.96       66.59      1.43 o
   1  -5   2      252.73      239.39      3.31 o
   2  -5   2      275.65      280.81      7.09 o
   3  -5   2       49.43       47.47      2.24 o
   4  -5   2      183.25      177.94      3.45 o
   5  -5   2      166.05      183.23      4.35 o
   6  -5   2       41.58       39.10      2.93 o
   7  -5   2       21.78       24.02      4.48 o
   8  -5   2      193.96      206.55     11.43 o
   9  -5   2        0.20        0.86      4.83 o
  -9  -4   2        5.30        1.51      4.29 o
  -8  -4   2        6.92        5.87      2.87 o
  -7  -4   2        0.99       -0.90      2.05 o
  -6  -4   2       34.94       32.51      3.73 o
  -5  -4   2       79.96       78.89      3.36 o
  -4  -4   2       75.99       76.10      2.06 o
  -3  -4   2       59.88       62.18      1.79 o
  -2  -4   2      378.53      387.30      5.26 o
  -1  -4   2      115.29      122.25      1.85 o
   0  -4   2     1027.15     1207.75     15.30 o
   1  -4   2      156.71      198.65      2.69 o
   2  -4   2      356.43      388.91      5.37 o
   3  -4   2      323.54      350.23      5.20 o
   4  -4   2      363.75      379.98      5.71 o
   5  -4   2       35.51       30.66      3.55 o
   6  -4   2      527.95      584.99     12.67 o
   7  -4   2       80.65       73.25      4.35 o
   8  -4   2       10.14       10.75      3.38 o
   9  -4   2       29.74       27.26      7.29 o
 -10  -3   2       17.34       12.95      7.71 o
  -9  -3   2       61.93       61.26      6.91 o
  -8  -3   2       18.45       12.98      3.17 o
  -7  -3   2       43.90       45.17      3.03 o
  -6  -3   2       15.02       10.41      1.70 o
  -5  -3   2      121.83      129.24      3.36 o
  -4  -3   2     2101.86     2194.39     27.58 o
  -3  -3   2      307.78      333.47      4.66 o
  -2  -3   2      165.12      163.41      5.41 o
  -1  -3   2      190.39      173.58      2.38 o
   0  -3   2     1845.74     1891.48     21.10 o
   1  -3   2      886.44      918.72     11.08 o
   2  -3   2      413.91      405.38      4.93 o
   3  -3   2      503.21      572.66      7.08 o
   4  -3   2      273.07      265.65      6.91 o
   5  -3   2       38.15       41.89      1.87 o
   6  -3   2     1453.34     1532.43     34.16 o
   7  -3   2      180.16      182.94      6.33 o
   8  -3   2        2.45       -3.17      3.17 o
   9  -3   2      135.77      144.68     13.44 o
 -10  -2   2       21.13       15.87      7.01 o
  -9  -2   2       35.64       35.09      5.14 o
  -8  -2   2       84.44       81.10      7.28 o
  -7  -2   2      498.10      529.16     12.11 o
  -6  -2   2        9.84        8.21      1.49 o
  -5  -2   2      170.97      169.54      3.43 o
  -4  -2   2      278.84      303.11      7.65 o
  -3  -2   2      204.55      203.95      2.87 o
  -2  -2   2     1171.92     1141.51     13.28 o
  -1  -2   2      198.56      181.87      2.50 o
   0  -2   2      474.95      466.57      6.00 o
   1  -2   2      213.95      198.55      2.50 o
   2  -2   2      307.78      321.21      3.70 o
   3  -2   2        0.59        0.37      0.53 o
   4  -2   2      741.74      762.26     10.28 o
   5  -2   2       21.45       21.17      1.32 o
   6  -2   2      300.80      314.04      7.11 o
   7  -2   2        0.21        0.52      1.70 o
   8  -2   2      205.25      213.68      9.78 o
   9  -2   2      227.16      235.93     15.30 o
 -10  -1   2       11.05        5.81      8.21 o
  -9  -1   2       48.18       49.82      5.20 o
  -8  -1   2       80.03       81.95      8.21 o
  -7  -1   2       13.42       10.67      2.11 o
  -6  -1   2      633.01      672.78     11.34 o
  -5  -1   2      827.59      844.55     10.81 o
  -4  -1   2      464.12      445.13      5.90 o
  -3  -1   2     1604.36     1635.46     18.86 o
  -2  -1   2     2575.36     2648.50     35.87 o
  -1  -1   2     1311.13     1294.60     18.44 o
   0  -1   2     3062.68     2981.30     37.61 o
   1  -1   2     2589.81     2313.45     26.89 o
   2  -1   2       74.99       57.48      1.17 o
   3  -1   2      149.50      148.98      2.23 o
   4  -1   2     1122.78     1205.84     14.17 o
   5  -1   2        0.79        0.00      0.93 o
   6  -1   2       22.77       19.19      1.52 o
   7  -1   2      464.46      499.09     10.78 o
   8  -1   2      100.27      102.09      5.29 o
   9  -1   2       56.44       58.38      6.64 o
 -10   0   2       30.76       35.21      6.81 o
  -9   0   2        5.37        4.53      2.76 o
  -8   0   2       40.77       35.97      2.90 o
  -7   0   2        0.24        0.34      1.58 o
  -6   0   2      598.88      643.86     10.74 o
  -5   0   2       32.61       32.17      1.49 o
  -4   0   2       33.44       27.22      2.05 o
  -3   0   2      463.51      476.78      7.11 o
  -2   0   2    11059.64    10941.65    149.99 o
  -1   0   2        0.03        0.75      0.37 o
   0   0   2      383.74      395.73      5.90 o
   1   0   2      184.59      165.94      2.11 o
   2   0   2       98.21       92.95      1.58 o
   3   0   2      234.01      188.51      2.90 o
   4   0   2        2.06        3.43      0.79 o
   5   0   2      820.68      904.94     12.54 o
   6   0   2       44.36       43.05      1.97 o
   7   0   2        5.82        2.41      1.87 o
   8   0   2      125.75      124.39      6.80 o
   9   0   2       19.51       13.31      4.28 o
 -10   1   2        6.85        7.87      4.56 o
  -9   1   2       67.97       59.20     11.94 o
  -8   1   2       94.74       88.01      3.77 o
  -7   1   2      298.62      293.55     14.00 o
  -6   1   2      183.19      181.67      3.70 o
  -5   1   2      484.29      524.12      7.70 o
  -4   1   2        0.05        0.75      0.75 o
  -3   1   2     1895.48     1840.95     24.55 o
  -2   1   2        3.72        5.05      0.26 o
  -1   1   2     3309.33     3153.67     40.76 o
   0   1   2      581.28      547.76      7.38 o
   1   1   2     2065.86     1875.22     23.16 o
   2   1   2     1886.10     1835.04     21.98 o
   3   1   2        0.66        1.87      0.93 o
   4   1   2      476.04      524.50      7.11 o
   5   1   2       21.47       23.34      1.32 o
   6   1   2        1.15        1.87      1.32 o
   7   1   2        4.66        6.47      3.73 o
   8   1   2      240.86      264.28      9.10 o
   9   1   2       68.46       61.61      6.54 o
 -10   2   2        9.90        5.66      5.97 o
  -9   2   2      142.73      145.75      7.00 o
  -8   2   2        1.85        2.74      1.97 o
  -7   2   2       77.72       76.64      3.03 o
  -6   2   2        9.65       12.44      1.24 o
  -5   2   2        0.00        0.37      1.12 o
  -4   2   2      118.52      122.72      2.06 o
  -3   2   2      376.23      357.65      4.73 o
  -2   2   2        7.20        5.02      0.37 o
  -1   2   2     1763.82     1770.47     23.14 o
   0   2   2     1517.35     1465.60     16.04 o
   1   2   2     1696.61     1755.05     21.94 o
   2   2   2      102.23      106.17      1.97 o
   3   2   2      346.06      317.97      4.35 o
   4   2   2      579.99      557.19      8.24 o
   5   2   2      527.83      525.01      8.77 o
   6   2   2       19.82       17.13      1.97 o
   7   2   2      313.97      313.69      8.77 o
   8   2   2       38.39       37.53      4.13 o
   9   2   2       86.52      102.46      8.31 o
 -10   3   2        5.52       10.90      5.93 o
  -9   3   2        0.02        0.21      2.69 o
  -8   3   2       27.63       27.22      3.03 o
  -7   3   2       63.40       62.34      2.64 o
  -6   3   2       61.87       63.37      2.06 o
  -5   3   2      154.32      155.64      3.03 o
  -4   3   2      230.36      242.28      4.48 o
  -3   3   2        0.40       -0.19      0.56 o
  -2   3   2        2.78        1.29      0.37 o
  -1   3   2      357.79      348.17      4.90 o
   0   3   2     1728.64     1732.69     20.32 o
   1   3   2     2623.16     2824.79     30.87 o
   2   3   2       30.02       28.18      0.90 o
   3   3   2        9.80        6.96      1.68 o
   4   3   2       16.19       17.93      1.32 o
   5   3   2      107.41      104.17      3.92 o
   6   3   2      494.93      511.97     11.64 o
   7   3   2      201.32      218.98      7.62 o
   8   3   2        0.00       -2.76      2.76 o
   9   3   2       19.41       15.72      7.25 o
 -10   4   2        5.43        5.06      5.03 o
  -9   4   2        0.02       -2.14      3.31 o
  -8   4   2        0.65       -1.33      3.17 o
  -7   4   2       21.09       25.76      2.06 o
  -6   4   2       87.72       77.31      2.42 o
  -5   4   2       34.27       29.77      1.68 o
  -4   4   2       59.91       66.94      2.61 o
  -3   4   2      218.67      220.23      3.40 o
  -2   4   2        6.15        6.21      0.56 o
  -1   4   2      786.47      814.06     27.06 o
   0   4   2      729.54      765.52      9.94 o
   1   4   2      197.26      212.55      2.87 o
   2   4   2       42.75       37.42      1.87 o
   3   4   2      170.59      186.41      3.56 o
   4   4   2       41.89       38.31      1.70 o
   5   4   2       20.86       20.46      1.58 o
   6   4   2       54.25       54.70      5.60 o
   7   4   2      221.09      235.35      8.77 o
   8   4   2      194.74      196.41     19.78 o
  -9   5   2        3.08        3.47      6.72 o
  -8   5   2       57.85       50.88     10.27 o
  -7   5   2      142.81      133.40      5.37 o
  -6   5   2       28.21       23.75      1.70 o
  -5   5   2       16.74       16.74      1.58 o
  -4   5   2      198.96      200.96      3.77 o
  -3   5   2        4.91        4.48      2.05 o
  -2   5   2      175.35      174.24      3.79 o
  -1   5   2       35.97       32.14      0.90 o
   0   5   2        3.36        4.66      1.12 o
   1   5   2      156.64      150.23      2.50 o
   2   5   2       83.94       91.17      2.23 o
   3   5   2       10.80        8.06      1.49 o
   4   5   2        1.98        2.57      1.17 o
   5   5   2        0.17        0.14      1.05 o
   6   5   2        7.80        6.35      2.42 o
   7   5   2      404.72      419.08     20.53 o
   8   5   2        0.04        7.47      4.75 o
  -9   6   2        3.00       10.95      8.59 o
  -8   6   2      112.17      128.31      7.73 o
  -7   6   2       89.00       87.87      5.14 o
  -6   6   2       28.53       24.73      1.85 o
  -5   6   2      536.62      537.13     10.28 o
  -4   6   2      683.18      725.29     16.21 o
  -3   6   2      382.04      398.35      7.52 o
  -2   6   2        0.27       -0.07      1.12 o
  -1   6   2        2.85        2.91      0.56 o
   0   6   2        0.06        0.82      0.62 o
   1   6   2      184.38      175.39      3.23 o
   2   6   2       26.30       27.67      1.43 o
   3   6   2      200.46      210.02      6.35 o
   4   6   2        4.85        4.29      1.63 o
   5   6   2       32.57       32.27      4.35 o
   6   6   2       33.13       35.56      4.73 o
   7   6   2        0.95       -1.43      4.30 o
  -8   7   2       48.54       40.03      8.34 o
  -7   7   2       93.43       91.01      7.24 o
  -6   7   2        1.59       -0.87      2.54 o
  -5   7   2        8.98        8.67      3.73 o
  -4   7   2       57.20       46.90      2.79 o
  -3   7   2       60.81       52.15      5.79 o
  -2   7   2        1.42        1.42      1.40 o
  -1   7   2       60.76       64.55      5.97 o
   0   7   2      343.32      358.16     13.25 o
   1   7   2      158.56      161.19      3.77 o
   2   7   2       77.45       77.05      2.60 o
   3   7   2       84.52       84.62      4.03 o
   4   7   2      140.21      153.17      6.43 o
   5   7   2        7.46        3.73      3.70 o
   6   7   2       32.37       26.81      5.20 o
  -7   8   2      122.58      150.45     18.10 o
  -6   8   2      110.98       97.65      8.59 o
  -5   8   2        2.57        0.65      3.55 o
  -4   8   2       46.21       45.17      3.36 o
  -3   8   2       30.07       24.26      2.61 o
  -2   8   2       16.18       16.68      4.48 o
  -1   8   2      117.70      124.64     13.62 o
   0   8   2      341.39      356.66      8.93 o
   1   8   2       43.00       50.77      3.93 o
   2   8   2       16.64       10.84      2.67 o
   3   8   2       13.52        9.10      7.65 o
   4   8   2       35.79       38.58      5.45 o
   5   8   2        7.22       10.08      5.97 o
  -6   9   2       11.05       14.18      5.23 o
  -5   9   2        2.40        2.24      3.36 o
  -4   9   2       45.29       38.07      4.11 o
  -3   9   2       14.76        8.21      2.99 o
  -2   9   2        2.02        6.35      6.16 o
  -1   9   2        0.08       -0.93      3.38 o
   0   9   2       91.40       76.61      7.11 o
   1   9   2       50.36       47.18      4.35 o
   2   9   2       15.54       10.36      3.04 o
   3   9   2        8.74        7.76      4.57 o
   4   9   2        7.35        4.69      4.57 o
  -4  10   2        4.25        5.60      4.85 o
  -3  10   2       60.42       63.83      6.35 o
  -2  10   2      118.97      115.34      7.47 o
  -1  10   2       24.72       13.49      4.29 o
   0  10   2       37.20       37.21      8.29 o
   1  10   2       10.37        9.75      6.43 o
   2  10   2      119.22      120.52     20.34 o
  -3 -10   3       76.37       85.36      8.83 o
  -2 -10   3        8.74        9.11      5.04 o
  -1 -10   3        9.27       10.31      5.23 o
   0 -10   3        0.26        5.01      4.94 o
   1 -10   3      147.27      130.79      8.64 o
   2 -10   3        8.52        8.73      3.64 o
   3 -10   3       65.99       65.82      5.77 o
   4 -10   3       46.82       38.45      7.09 o
  -5  -9   3       13.69        9.85      5.23 o
  -4  -9   3       38.91       35.78      4.57 o
  -3  -9   3        9.95       11.61      3.31 o
  -2  -9   3       19.62       21.06      3.29 o
  -1  -9   3       63.39       57.03      3.50 o
   0  -9   3       31.33       35.81      7.09 o
   1  -9   3       51.29       50.18      5.41 o
   2  -9   3        0.02       -0.76      3.17 o
   3  -9   3        1.19        1.46      2.73 o
   4  -9   3        1.37       -1.12      4.11 o
   5  -9   3      157.33      173.58     16.42 o
   6  -9   3        2.18       -4.85      7.09 o
  -6  -8   3       20.58       24.36      4.35 o
  -5  -8   3      213.56      232.00     12.50 o
  -4  -8   3      177.19      189.22      6.60 o
  -3  -8   3       26.84       25.31      2.90 o
  -2  -8   3      139.97      134.59      5.38 o
  -1  -8   3      139.59      142.59      4.22 o
   0  -8   3        2.46        2.00      1.43 o
   1  -8   3       26.44       30.14      2.11 o
   2  -8   3      526.87      557.22     14.60 o
   3  -8   3      101.71      107.61      3.55 o
   4  -8   3        6.55        7.23      2.80 o
   5  -8   3        4.47        4.64      3.73 o
   6  -8   3        1.24        3.73      5.23 o
   7  -8   3        6.10       -2.24      6.35 o
  -7  -7   3       74.02       71.28      6.16 o
  -6  -7   3       12.81        6.58      3.40 o
  -5  -7   3       70.22       73.46     11.01 o
  -4  -7   3      128.05      131.43      4.46 o
  -3  -7   3       12.26       12.18      2.06 o
  -2  -7   3        6.11        5.04      1.58 o
  -1  -7   3       15.94       15.59      2.24 o
   0  -7   3       12.97       11.41      1.17 o
   1  -7   3      134.77      135.52      3.50 o
   2  -7   3        2.42        5.74      0.90 o
   3  -7   3      810.46      851.21     13.44 o
   4  -7   3        3.65       -0.84      0.96 o
   5  -7   3       57.40       43.92      4.00 o
   6  -7   3       36.24       31.72      4.67 o
   7  -7   3       30.20       26.82      5.93 o
  -8  -6   3       25.63       22.63      4.08 o
  -7  -6   3      146.46      147.97      8.40 o
  -6  -6   3       12.22       11.35      2.33 o
  -5  -6   3        9.76        7.41      3.55 o
  -4  -6   3      509.56      546.92     10.21 o
  -3  -6   3      254.05      262.30      4.99 o
  -2  -6   3       81.66       79.16      2.11 o
  -1  -6   3       21.70       19.44      1.17 o
   0  -6   3      165.07      173.86      3.55 o
   1  -6   3       85.34       80.33      1.97 o
   2  -6   3      334.47      323.03      5.29 o
   3  -6   3      503.25      545.27      8.70 o
   4  -6   3      213.18      207.98      4.07 o
   5  -6   3        3.14        5.71      1.34 o
   6  -6   3      105.81      112.95      6.15 o
   7  -6   3       10.23        5.49      3.93 o
   8  -6   3        3.45       -1.36      3.82 o
  -9  -5   3       24.47       16.44      5.73 o
  -8  -5   3       36.04       36.94      5.02 o
  -7  -5   3       20.90       26.07      2.80 o
  -6  -5   3       15.38       12.12      2.43 o
  -5  -5   3      222.19      232.38      5.02 o
  -4  -5   3       29.10       28.79      1.70 o
  -3  -5   3       45.51       42.06      1.85 o
  -2  -5   3      170.34      156.81      2.64 o
  -1  -5   3      300.38      294.01      4.20 o
   0  -5   3      757.95      813.61     10.40 o
   1  -5   3       12.23       12.99      0.67 o
   2  -5   3       43.59       47.54      1.31 o
   3  -5   3       51.49       52.87      1.58 o
   4  -5   3     2486.31     2695.24     36.39 o
   5  -5   3       52.07       45.85      2.48 o
   6  -5   3      150.28      150.06      6.72 o
   7  -5   3        1.31        1.23      2.60 o
   8  -5   3        0.06       -0.28      4.93 o
  -9  -4   3       13.87        8.73      4.93 o
  -8  -4   3        0.66       -1.77      2.80 o
  -7  -4   3        3.54        0.87      1.97 o
  -6  -4   3      180.27      178.95      4.93 o
  -5  -4   3        0.02       -0.71      1.17 o
  -4  -4   3       28.89       27.09      1.68 o
  -3  -4   3      188.85      186.36      3.29 o
  -2  -4   3        0.04        0.90      0.62 o
  -1  -4   3      343.80      348.11      5.23 o
   0  -4   3     1244.16     1335.84     15.28 o
   1  -4   3     2060.11     2261.70     28.56 o
   2  -4   3      177.78      183.10      2.69 o
   3  -4   3      172.24      165.60      2.96 o
   4  -4   3        2.13        2.28      0.75 o
   5  -4   3       16.86       18.41      1.87 o
   6  -4   3      309.96      325.67      7.40 o
   7  -4   3      108.17      115.55      6.49 o
   8  -4   3       30.64       24.99      4.80 o
   9  -4   3        3.94        1.91      5.79 o
 -10  -3   3        0.27        5.60     12.32 o
  -9  -3   3       47.82       44.60      5.47 o
  -8  -3   3       33.78       33.40      4.46 o
  -7  -3   3       51.39       42.46      4.29 o
  -6  -3   3        2.63        2.41      1.43 o
  -5  -3   3        7.23        6.44      1.31 o
  -4  -3   3       54.52       58.12      1.52 o
  -3  -3   3        3.63        3.78      1.31 o
  -2  -3   3      260.63      257.00      3.43 o
  -1  -3   3       39.64       28.23      1.31 o
   0  -3   3      701.75      698.82      8.93 o
   1  -3   3      220.39      214.70      3.13 o
   2  -3   3      163.86      150.69      2.23 o
   3  -3   3       30.74       28.24      0.90 o
   4  -3   3       73.15       72.44      2.20 o
   5  -3   3      100.82      102.92      3.13 o
   6  -3   3      117.22      107.90      4.21 o
   7  -3   3      448.29      472.97     13.63 o
   8  -3   3      359.71      372.06     13.62 o
   9  -3   3       61.29       54.34      6.95 o
 -10  -2   3       37.31       32.23      7.80 o
  -9  -2   3        8.49        8.97      3.82 o
  -8  -2   3       29.15       23.12      3.36 o
  -7  -2   3      225.46      220.15      6.96 o
  -6  -2   3      127.72      123.53      3.29 o
  -5  -2   3      121.63      133.50      3.03 o
  -4  -2   3      578.19      590.83      8.02 o
  -3  -2   3      321.58      337.65      4.75 o
  -2  -2   3       44.22       39.08      1.68 o
  -1  -2   3     1855.27     1810.38     22.95 o
   0  -2   3      422.63      448.78      6.16 o
   1  -2   3       51.51       72.86      1.24 o
   2  -2   3     2195.89     2317.19     25.27 o
   3  -2   3      328.05      368.26      4.88 o
   4  -2   3       16.39       12.62      1.87 o
   5  -2   3      228.84      217.93      4.61 o
   6  -2   3      231.92      253.26      6.72 o
   7  -2   3      115.43      120.75      8.40 o
   8  -2   3       86.63       92.45      6.67 o
   9  -2   3        0.42        5.84      4.89 o
 -10  -1   3       12.44       15.91      9.52 o
  -9  -1   3       59.98       68.84      5.63 o
  -8  -1   3      251.97      266.32      9.72 o
  -7  -1   3       59.49       50.46      3.13 o
  -6  -1   3       50.28       49.94      2.23 o
  -5  -1   3     1146.32     1205.34     17.48 o
  -4  -1   3     4162.92     4480.24     53.88 o
  -3  -1   3     1017.10     1030.03     13.50 o
  -2  -1   3       11.80       10.34      0.62 o
  -1  -1   3      184.12      175.62      3.03 o
   0  -1   3        1.02        0.12      0.37 o
   1  -1   3     1332.68     1313.56     14.76 o
   2  -1   3       13.90       14.34      0.62 o
   3  -1   3     1552.54     1678.67     20.18 o
   4  -1   3       98.85       96.47      1.97 o
   5  -1   3      152.70      147.44      2.87 o
   6  -1   3       32.46       28.20      1.03 o
   7  -1   3      205.18      188.43      8.40 o
   8  -1   3       31.43       34.48      4.29 o
   9  -1   3        3.23        4.15      3.76 o
 -10   0   3        3.40        8.81     11.01 o
  -9   0   3        9.06        9.85      4.67 o
  -8   0   3       24.37       21.73      2.63 o
  -7   0   3      437.37      464.08     11.20 o
  -6   0   3       43.54       37.33      1.85 o
  -5   0   3      172.54      162.72      3.29 o
  -4   0   3     1407.91     1496.03     18.16 o
  -3   0   3      729.44      778.01     10.55 o
  -2   0   3      278.97      278.57      4.08 o
  -1   0   3     4201.75     3993.68     49.87 o
   0   0   3      392.89      337.51      4.84 o
   1   0   3       10.76        9.33      0.53 o
   2   0   3     3830.12     4094.04     51.34 o
   3   0   3     2184.00     2373.78     28.52 o
   4   0   3        1.03        1.33      0.90 o
   5   0   3      119.68      117.93      2.60 o
   6   0   3      192.77      184.09      4.57 o
   7   0   3        4.99        6.35      1.36 o
   8   0   3        0.18       -3.04      3.04 o
   9   0   3        0.25        1.12      4.35 o
 -10   1   3       48.33       42.01      6.54 o
  -9   1   3        0.04       -0.13      3.79 o
  -8   1   3        7.25        4.99      1.92 o
  -7   1   3      160.15      157.23      4.93 o
  -6   1   3        5.50        3.96      0.90 o
  -5   1   3      758.77      788.17     10.93 o
  -4   1   3       22.58       26.15      1.06 o
  -3   1   3        0.07        0.87      0.75 o
  -2   1   3       26.21       23.90      0.79 o
  -1   1   3      375.96      384.76      6.00 o
   0   1   3      870.96      848.30     11.16 o
   1   1   3      734.59      670.66      7.97 o
   2   1   3        0.02        3.17      0.75 o
   3   1   3       40.49       41.73      1.17 o
   4   1   3     1707.40     1834.17     21.38 o
   5   1   3      111.15      113.42      4.29 o
   6   1   3      113.21      119.16      3.93 o
   7   1   3       59.08       50.69      3.50 o
   8   1   3        1.49        2.82      3.92 o
   9   1   3        0.37       -0.81      5.23 o
 -10   2   3        0.77       -2.39      3.82 o
  -9   2   3        0.02        0.41      2.33 o
  -8   2   3       12.46        8.48      1.86 o
  -7   2   3        3.78        2.74      1.34 o
  -6   2   3        1.55        0.89      0.96 o
  -5   2   3       89.51       80.22      2.06 o
  -4   2   3       30.53       27.87      1.31 o
  -3   2   3      130.69      141.61      2.33 o
  -2   2   3      631.66      628.68      7.70 o
  -1   2   3     2613.14     2703.48     33.23 o
   0   2   3      115.40      100.24      1.85 o
   1   2   3      264.87      258.57      3.56 o
   2   2   3      112.38      102.10      2.43 o
   3   2   3      145.34      135.12      2.42 o
   4   2   3       20.53       18.23      1.17 o
   5   2   3       83.24       78.43      2.50 o
   6   2   3      103.75      107.40      3.56 o
   7   2   3      172.85      181.79      6.32 o
   8   2   3        8.35        6.04      3.45 o
   9   2   3       40.97       36.30      9.94 o
 -10   3   3        1.32       -0.26      4.85 o
  -9   3   3        8.78        5.21      2.76 o
  -8   3   3      327.63      338.12      9.49 o
  -7   3   3      144.24      149.69      4.20 o
  -6   3   3       86.57       90.92      2.61 o
  -5   3   3      161.78      158.62      3.03 o
  -4   3   3       77.26       81.77      3.17 o
  -3   3   3      630.00      647.86      8.97 o
  -2   3   3     1504.23     1620.00     20.62 o
  -1   3   3      947.35     1000.44     11.60 o
   0   3   3      523.31      535.98     11.76 o
   1   3   3     1434.11     1533.75     20.78 o
   2   3   3       58.40       49.28      1.85 o
   3   3   3      385.35      383.30      6.05 o
   4   3   3       60.00       58.38      1.86 o
   5   3   3      102.90      110.51      3.29 o
   6   3   3      365.93      395.25     15.86 o
   7   3   3       26.22       22.60      3.29 o
   8   3   3       41.12       46.45      6.04 o
 -10   4   3        7.89       10.13      5.48 o
  -9   4   3       86.38       89.12      7.78 o
  -8   4   3        5.02        4.48      2.23 o
  -7   4   3       10.96       12.99      1.70 o
  -6   4   3      177.57      180.50      3.93 o
  -5   4   3       31.10       27.65      2.05 o
  -4   4   3        0.07       -0.62      0.62 o
  -3   4   3        0.10       -0.19      0.53 o
  -2   4   3       87.03       88.57      1.79 o
  -1   4   3      301.66      297.51      4.03 o
   0   4   3      466.43      432.88      5.97 o
   1   4   3       62.94       71.72      1.97 o
   2   4   3        0.35        0.19      0.79 o
   3   4   3      409.67      417.45      7.97 o
   4   4   3      196.38      203.46      5.41 o
   5   4   3      981.39     1091.31     20.62 o
   6   4   3       93.17       90.72      5.23 o
   7   4   3        2.67        4.08      4.64 o
   8   4   3       49.11       53.90      7.27 o
  -9   5   3        0.13        2.65      4.07 o
  -8   5   3       72.63       76.82      6.21 o
  -7   5   3      448.95      479.86     13.58 o
  -6   5   3      433.98      493.69      9.33 o
  -5   5   3        0.70        0.69      0.90 o
  -4   5   3      142.57      146.70      3.55 o
  -3   5   3       79.15       75.62      1.70 o
  -2   5   3       56.23       49.20      1.52 o
  -1   5   3       95.44       93.85      1.97 o
   0   5   3       20.34       19.70      0.96 o
   1   5   3      100.34      102.87      4.11 o
   2   5   3       37.39       34.91      1.85 o
   3   5   3        3.13        4.29      1.85 o
   4   5   3        6.54        5.97      1.85 o
   5   5   3      144.79      138.63      6.05 o
   6   5   3       18.95       20.15      4.08 o
   7   5   3        7.41        2.79      5.60 o
  -9   6   3        2.04        5.60      4.97 o
  -8   6   3       58.35       53.37      5.37 o
  -7   6   3       15.74       17.96      2.76 o
  -6   6   3      309.12      321.12     14.18 o
  -5   6   3       20.45       21.67      1.17 o
  -4   6   3      193.58      188.78      6.43 o
  -3   6   3      283.67      265.98      5.71 o
  -2   6   3       20.59       23.52      0.79 o
  -1   6   3      530.07      558.18      9.72 o
   0   6   3       65.22       60.70      1.86 o
   1   6   3       85.21       80.66      2.38 o
   2   6   3       16.09       17.97      2.23 o
   3   6   3      142.69      125.87      4.73 o
   4   6   3        2.94        0.18      2.50 o
   5   6   3        0.07        2.31      3.29 o
   6   6   3       27.06       24.25      4.13 o
   7   6   3        0.26        1.67      4.35 o
  -8   7   3       12.06       18.40      6.27 o
  -7   7   3        1.83       -3.07      3.85 o
  -6   7   3        2.56        3.90      5.79 o
  -5   7   3       46.77       33.07     12.69 o
  -4   7   3        1.84        3.10      2.06 o
  -3   7   3       20.05       22.07      2.30 o
  -2   7   3      281.48      300.72      8.01 o
  -1   7   3        4.37        5.57      0.93 o
   0   7   3      204.45      206.19      3.93 o
   1   7   3       18.88       18.22      4.29 o
   2   7   3       65.51       63.42      4.13 o
   3   7   3       48.34       43.63      3.93 o
   4   7   3       41.87       38.31      4.21 o
   5   7   3        3.76       -0.64      4.08 o
   6   7   3        2.17       -3.86      5.02 o
  -7   8   3       33.85       58.28      6.89 o
  -6   8   3        5.25       -2.69      6.53 o
  -5   8   3       74.50       65.45      7.09 o
  -4   8   3      116.18      113.34      4.83 o
  -3   8   3       24.95       23.84      6.53 o
  -2   8   3      181.61      191.18     11.20 o
  -1   8   3      125.62      132.82      5.82 o
   0   8   3       43.53       45.03      7.28 o
   1   8   3       26.09       20.38      3.13 o
   2   8   3       80.40       91.72      5.52 o
   3   8   3        2.83        1.61      4.08 o
   4   8   3       18.95       14.84      4.56 o
   5   8   3       59.81       59.74      7.52 o
  -6   9   3        8.89       11.45      4.34 o
  -5   9   3       21.79       11.57      4.48 o
  -4   9   3       10.79        7.47      3.36 o
  -3   9   3        1.07       -3.99      7.09 o
  -2   9   3      216.60      212.42      9.28 o
  -1   9   3      160.37      163.76      8.53 o
   0   9   3      173.18      191.31      8.31 o
   1   9   3       31.26       28.64      4.21 o
   2   9   3        1.92       -2.64      3.40 o
   3   9   3       34.44       27.75      6.91 o
  -4  10   3        1.95        0.37      5.97 o
  -3  10   3       15.69       10.83      4.85 o
  -2  10   3       50.80       45.57      5.94 o
  -1  10   3       60.69       62.00      6.82 o
   0  10   3       84.77       85.44      8.87 o
   1  10   3        7.66        4.44      5.79 o
  -3 -10   4       10.09        9.08      4.67 o
  -2 -10   4       63.67       59.12      6.10 o
  -1 -10   4       29.48       26.02      3.93 o
   0 -10   4       26.02       27.19      6.27 o
   1 -10   4        7.27        2.53      4.07 o
   2 -10   4        9.44        4.65      3.93 o
   3 -10   4      125.87      131.54      9.10 o
  -5  -9   4        6.01        6.10      4.46 o
  -4  -9   4      132.36      135.25      8.45 o
  -3  -9   4       78.15       74.91      8.21 o
  -2  -9   4       40.18       42.91      5.19 o
  -1  -9   4        0.14        4.34      2.50 o
   0  -9   4      326.08      342.28     10.55 o
   1  -9   4      220.30      225.85      9.15 o
   2  -9   4       10.94        6.10      2.00 o
   3  -9   4       51.80       57.25      6.97 o
   4  -9   4        5.87        7.47      5.34 o
   5  -9   4       13.92       19.41      6.72 o
  -6  -8   4        3.62        5.60      4.99 o
  -5  -8   4       89.25      102.29     10.27 o
  -4  -8   4       82.77       78.17      4.88 o
  -3  -8   4       55.38       59.77      5.23 o
  -2  -8   4      250.75      258.73      8.43 o
  -1  -8   4       43.72       47.59      2.90 o
   0  -8   4        0.07        0.45      1.63 o
   1  -8   4       63.51       66.48      4.48 o
   2  -8   4        2.91        5.93      4.48 o
   3  -8   4      136.23      134.05      6.27 o
   4  -8   4      167.39      162.80      8.64 o
   5  -8   4       88.13       85.90      6.35 o
   6  -8   4       26.81       17.94      4.75 o
  -7  -7   4       13.90        6.66     12.13 o
  -6  -7   4       81.09       81.05      5.20 o
  -5  -7   4        1.43       -1.63      2.61 o
  -4  -7   4       17.93       14.67      2.50 o
  -3  -7   4      108.95      100.93      5.79 o
  -2  -7   4       76.23       74.29      2.90 o
  -1  -7   4       68.51       67.32      3.73 o
   0  -7   4      112.63      114.24      3.73 o
   1  -7   4       47.64       54.56      4.85 o
   2  -7   4      799.07      784.85     14.78 o
   3  -7   4       10.89        5.97      1.85 o
   4  -7   4       21.03       14.93      2.14 o
   5  -7   4       38.65       37.32      4.85 o
   6  -7   4       12.24       17.77      8.77 o
   7  -7   4        0.47        1.17      3.58 o
  -8  -6   4       48.25       36.32      4.88 o
  -7  -6   4       28.16       21.20      3.29 o
  -6  -6   4       80.39       77.66      5.04 o
  -5  -6   4       19.62       19.94      2.60 o
  -4  -6   4       45.29       47.21      2.60 o
  -3  -6   4      167.55      170.78      4.22 o
  -2  -6   4        0.67       -0.16      0.90 o
  -1  -6   4      437.18      447.46      7.47 o
   0  -6   4       10.53        8.74      1.00 o
   1  -6   4       13.19       10.54      1.68 o
   2  -6   4      611.87      684.49     11.20 o
   3  -6   4      245.64      231.23      6.72 o
   4  -6   4       12.64       11.46      1.03 o
   5  -6   4      104.87      105.63      5.45 o
   6  -6   4       19.12       15.36      4.57 o
   7  -6   4        8.40        7.84      5.23 o
   8  -6   4        5.71        8.73      4.88 o
  -9  -5   4       23.11       25.49      5.41 o
  -8  -5   4        1.14       -0.82      5.18 o
  -7  -5   4       28.95       20.76      5.41 o
  -6  -5   4        7.54        4.19      2.23 o
  -5  -5   4       23.05       24.44      3.55 o
  -4  -5   4       55.17       54.87      2.33 o
  -3  -5   4       62.06       61.26      2.23 o
  -2  -5   4      481.93      523.84      8.17 o
  -1  -5   4     1179.36     1282.12     16.50 o
   0  -5   4        3.56        2.13      0.90 o
   1  -5   4       16.83       13.96      1.17 o
   2  -5   4      662.48      687.04     10.29 o
   3  -5   4       21.85       22.30      0.96 o
   4  -5   4      635.11      666.61     11.56 o
   5  -5   4        0.17        1.62      1.34 o
   6  -5   4       57.11       56.79      5.97 o
   7  -5   4       44.23       41.85      5.87 o
   8  -5   4       61.61       65.18      7.53 o
  -9  -4   4       11.93       11.96      4.99 o
  -8  -4   4       28.98       29.70      4.61 o
  -7  -4   4       53.99       51.41      3.79 o
  -6  -4   4       27.12       27.80      2.43 o
  -5  -4   4        2.71        2.41      1.49 o
  -4  -4   4      294.99      309.83      6.72 o
  -3  -4   4      535.13      556.99      8.45 o
  -2  -4   4     1929.51     2055.33     26.57 o
  -1  -4   4      134.03      146.93      2.64 o
   0  -4   4       74.33       71.49      1.85 o
   1  -4   4      425.41      440.63      6.32 o
   2  -4   4      157.79      153.87      3.36 o
   3  -4   4      378.50      365.81      5.10 o
   4  -4   4      124.43      131.63      2.76 o
   5  -4   4      795.38      845.81     20.28 o
   6  -4   4      158.91      155.89      6.23 o
   7  -4   4       45.89       35.79      4.51 o
   8  -4   4        3.33        7.69      4.35 o
 -10  -3   4        7.58        7.68      6.99 o
  -9  -3   4        1.34        8.09      4.08 o
  -8  -3   4        3.26       -1.04      3.82 o
  -7  -3   4       15.79       17.08      2.26 o
  -6  -3   4       68.12       63.15      2.76 o
  -5  -3   4       93.53       86.72      2.48 o
  -4  -3   4       12.44       11.87      1.87 o
  -3  -3   4       10.82       10.32      0.90 o
  -2  -3   4      165.99      161.45      2.64 o
  -1  -3   4      273.43      247.13      3.70 o
   0  -3   4     1012.10     1040.99     13.36 o
   1  -3   4      189.03      217.83      3.40 o
   2  -3   4        8.36        3.63      0.62 o
   3  -3   4      150.57      144.09      2.50 o
   4  -3   4     1346.29     1398.59     17.78 o
   5  -3   4     1110.37     1182.87     22.37 o
   6  -3   4      213.94      218.62      6.55 o
   7  -3   4       27.56       29.49      4.46 o
   8  -3   4       52.63       51.86      5.74 o
   9  -3   4       26.09       22.20      6.62 o
 -10  -2   4        5.26        3.03      4.88 o
  -9  -2   4       29.72       31.80      4.84 o
  -8  -2   4        1.18        5.79      3.17 o
  -7  -2   4      430.20      447.94     11.10 o
  -6  -2   4      318.78      321.09      6.85 o
  -5  -2   4       89.66       84.21      2.64 o
  -4  -2   4       19.03       18.73      1.32 o
  -3  -2   4      117.20      129.78      2.80 o
  -2  -2   4       73.36       72.23      1.58 o
  -1  -2   4      167.78      171.60      3.13 o
   0  -2   4      582.30      615.07      8.34 o
   1  -2   4      573.59      561.56      6.62 o
   2  -2   4       45.81       39.37      1.17 o
   3  -2   4       88.71       87.42      1.97 o
   4  -2   4      387.89      405.12      6.53 o
   5  -2   4        3.01        4.35      2.43 o
   6  -2   4       29.90       27.77      2.87 o
   7  -2   4        6.61        2.35      2.69 o
   8  -2   4        3.12        4.23      4.45 o
   9  -2   4        0.44        2.81      4.94 o
 -10  -1   4       30.35       31.76      6.86 o
  -9  -1   4       12.73       15.59      4.85 o
  -8  -1   4        9.39        9.59      3.03 o
  -7  -1   4       75.03       74.66      3.11 o
  -6  -1   4      217.18      223.30      5.20 o
  -5  -1   4      183.66      199.65      5.04 o
  -4  -1   4      482.43      512.11      7.11 o
  -3  -1   4      286.71      247.87      4.67 o
  -2  -1   4      957.96     1037.29     13.50 o
  -1  -1   4        3.42        1.12      0.53 o
   0  -1   4      324.74      305.12      4.30 o
   1  -1   4     1194.69     1256.65     16.07 o
   2  -1   4     1059.71     1125.82     14.14 o
   3  -1   4      563.35      592.58      8.13 o
   4  -1   4        0.11       -0.75      0.79 o
   5  -1   4       17.85       13.09      2.43 o
   6  -1   4        0.37       -1.00      1.00 o
   7  -1   4        9.94        6.39      2.96 o
   8  -1   4       24.28       20.92      4.03 o
   9  -1   4       41.96       34.20      5.87 o
 -10   0   4       51.84       58.47      9.33 o
  -9   0   4       84.26       82.30      6.20 o
  -8   0   4       21.63       20.92      3.04 o
  -7   0   4      145.76      133.57      4.67 o
  -6   0   4       13.49       11.36      1.00 o
  -5   0   4       39.00       36.95      1.70 o
  -4   0   4        0.15        0.00      0.62 o
  -3   0   4     2019.28     2020.85     27.13 o
  -2   0   4      226.21      196.90      2.96 o
  -1   0   4        9.66        5.42      0.53 o
   0   0   4       62.43       71.27      1.43 o
   1   0   4      452.87      412.74      5.37 o
   2   0   4      666.32      633.65      8.17 o
   3   0   4        1.18        6.54      0.96 o
   4   0   4       15.82       12.09      1.12 o
   5   0   4        1.01        2.19      0.96 o
   6   0   4        7.33        8.97      1.32 o
   7   0   4       58.91       52.20      3.56 o
   8   0   4       34.84       37.78      4.93 o
   9   0   4       18.14       18.80      5.31 o
 -10   1   4       75.31       79.62     10.00 o
  -9   1   4       82.74       83.34      8.40 o
  -8   1   4       25.49       30.75      6.35 o
  -7   1   4       66.66       59.00      2.64 o
  -6   1   4       95.80       88.84      2.64 o
  -5   1   4      342.32      359.58      6.00 o
  -4   1   4       92.32       96.90      1.97 o
  -3   1   4      309.53      308.38      4.57 o
  -2   1   4     1083.32     1081.39     15.46 o
  -1   1   4       44.89       44.05      1.06 o
   0   1   4      947.29      960.60     13.06 o
   1   1   4       13.52       13.06      0.62 o
   2   1   4      120.19      109.95      2.61 o
   3   1   4      108.83      103.59      2.11 o
   4   1   4      701.22      740.78     11.10 o
   5   1   4      433.29      439.91      8.17 o
   6   1   4        0.00        0.00      2.80 o
   7   1   4       20.88       13.66      3.03 o
   8   1   4        3.71        2.69      3.11 o
 -10   2   4       58.19       56.56      9.33 o
  -9   2   4        1.01       -1.68      2.90 o
  -8   2   4        0.82       -0.64      2.23 o
  -7   2   4      106.07      104.15      3.82 o
  -6   2   4      284.89      291.97      6.16 o
  -5   2   4      122.58      128.22      2.87 o
  -4   2   4       62.68       67.23      1.97 o
  -3   2   4       56.54       51.04      2.05 o
  -2   2   4      674.47      651.81     10.27 o
  -1   2   4     2473.92     2597.63     32.82 o
   0   2   4      114.72      104.19      2.23 o
   1   2   4       76.60       72.42      1.58 o
   2   2   4       51.58       46.29      1.43 o
   3   2   4      636.44      681.26     10.47 o
   4   2   4        7.16        6.25      0.96 o
   5   2   4      410.71      429.67      8.58 o
   6   2   4        0.78        1.96      1.52 o
   7   2   4       41.36       35.49      3.56 o
   8   2   4        0.01        4.50      5.97 o
 -10   3   4        4.24        0.71      6.53 o
  -9   3   4        4.46        1.27      3.50 o
  -8   3   4       25.11       23.44      2.99 o
  -7   3   4        2.94        2.03      1.17 o
  -6   3   4       75.83       76.84      2.33 o
  -5   3   4       20.02       19.59      1.87 o
  -4   3   4      289.82      291.06      4.46 o
  -3   3   4       52.56       51.73      1.24 o
  -2   3   4       16.95       14.02      0.79 o
  -1   3   4      615.64      695.27      9.33 o
   0   3   4       18.54       13.44      0.62 o
   1   3   4     1376.79     1438.51     22.74 o
   2   3   4      235.43      228.92      5.02 o
   3   3   4       40.81       35.89      1.68 o
   4   3   4        0.00        0.19      0.96 o
   5   3   4      364.09      384.79      7.60 o
   6   3   4      101.70      103.05      4.88 o
   7   3   4       62.99       58.02      5.98 o
   8   3   4        8.28        4.53      8.63 o
 -10   4   4       20.54       33.92     10.64 o
  -9   4   4       95.55       90.15      7.34 o
  -8   4   4       58.75       59.52      6.72 o
  -7   4   4        2.86        2.80      1.68 o
  -6   4   4       47.01       43.71      1.86 o
  -5   4   4        0.02        0.16      0.90 o
  -4   4   4      110.89      107.30      2.23 o
  -3   4   4       65.64       65.84      1.87 o
  -2   4   4      302.91      307.13      4.73 o
  -1   4   4       44.48       46.48      1.30 o
   0   4   4       47.40       47.87      1.43 o
   1   4   4       21.78       28.65      1.70 o
   2   4   4      384.97      396.00      8.79 o
   3   4   4      339.20      326.93      7.71 o
   4   4   4        6.21        8.09      1.85 o
   5   4   4       91.14       87.60      6.16 o
   6   4   4       28.47       21.81      4.27 o
   7   4   4       96.65       99.88      7.63 o
  -9   5   4       33.43       44.49      6.67 o
  -8   5   4      136.91      149.32      7.40 o
  -7   5   4       31.40       29.89      3.17 o
  -6   5   4      168.80      173.09      4.56 o
  -5   5   4      350.45      366.77      6.96 o
  -4   5   4      133.95      130.51      2.96 o
  -3   5   4      467.63      477.60     11.39 o
  -2   5   4        0.25        1.49      0.79 o
  -1   5   4      309.79      315.87      5.41 o
   0   5   4      119.74      122.51      2.48 o
   1   5   4       91.64       76.94      2.50 o
   2   5   4       94.24       89.26      3.23 o
   3   5   4        0.70       -1.12      1.85 o
   4   5   4       71.49       66.64      4.75 o
   5   5   4        0.73       -0.63      3.17 o
   6   5   4       60.80       50.10      5.81 o
   7   5   4       14.08        9.12      5.71 o
  -9   6   4       20.90       23.22      4.99 o
  -8   6   4        5.60        7.09      3.92 o
  -7   6   4       44.25       35.93      3.45 o
  -6   6   4       83.20       74.69      3.70 o
  -5   6   4       22.41       20.73      1.70 o
  -4   6   4        6.07        7.63      1.12 o
  -3   6   4       32.00       27.48      1.24 o
  -2   6   4      241.97      240.93      4.46 o
  -1   6   4       65.49       67.42      2.06 o
   0   6   4       22.19       21.75      1.03 o
   1   6   4       49.60       41.43      2.50 o
   2   6   4        1.94        1.02      1.43 o
   3   6   4      140.08      137.51      5.67 o
   4   6   4      162.21      170.97      7.53 o
   5   6   4        9.13        5.92      3.56 o
   6   6   4       49.50       37.36      7.65 o
  -8   7   4        4.71       -1.53      4.73 o
  -7   7   4       56.20       52.06      7.17 o
  -6   7   4      115.27      126.63      9.03 o
  -5   7   4       16.72       12.47      3.92 o
  -4   7   4        0.18       -0.13      1.63 o
  -3   7   4        0.77        0.87      2.05 o
  -2   7   4      378.42      393.28      7.35 o
  -1   7   4      210.00      204.06      4.48 o
   0   7   4      267.19      305.34      6.63 o
   1   7   4       41.58       35.12      3.03 o
   2   7   4       32.02       29.08      4.67 o
   3   7   4        0.08        0.37      2.64 o
   4   7   4        2.39        2.53      3.56 o
   5   7   4       22.86       20.10      5.52 o
  -7   8   4        2.01       -1.50      5.45 o
  -6   8   4       27.15       29.27      7.28 o
  -5   8   4       43.91       42.79      5.23 o
  -4   8   4       44.49       42.60      7.65 o
  -3   8   4       58.47       60.27      3.34 o
  -2   8   4        7.59        5.47      3.36 o
  -1   8   4       51.18       51.51      3.77 o
   0   8   4        9.92       11.25      3.03 o
   1   8   4       25.33       25.50      3.73 o
   2   8   4       77.40       74.04      5.47 o
   3   8   4        8.60       11.62      4.08 o
   4   8   4       12.82       16.24      5.20 o
  -6   9   4        0.98       11.14      5.03 o
  -5   9   4       12.67        6.48      3.70 o
  -4   9   4       87.78       83.61      7.47 o
  -3   9   4      106.62      109.53      7.06 o
  -2   9   4       76.52       80.63      6.77 o
  -1   9   4        2.83       -1.24      4.00 o
   0   9   4        0.82        0.14      4.29 o
   1   9   4      253.76      273.22     13.25 o
   2   9   4       11.65        7.18      4.46 o
   3   9   4       33.47       40.31     10.45 o
  -3  10   4       38.96       32.73      7.87 o
  -2  10   4        9.18       11.50      6.10 o
  -1  10   4       12.98        4.55     13.25 o
   0  10   4        7.68       -7.09      7.09 o
  -3 -10   5        3.61       -0.37     13.06 o
  -2 -10   5       21.12       16.28      4.75 o
  -1 -10   5      152.57      149.58      8.96 o
   0 -10   5        0.21        7.16      3.79 o
   1 -10   5        9.58       11.76      9.89 o
   2 -10   5        3.25        3.33      9.33 o
   3 -10   5        3.80        2.68      7.17 o
  -5  -9   5        2.12       -2.52      7.09 o
  -4  -9   5       83.51       85.38      8.08 o
  -3  -9   5        7.90       10.14      5.23 o
  -2  -9   5        1.22        4.41      3.56 o
  -1  -9   5        2.49       -1.15      4.48 o
   0  -9   5       14.03        9.40      2.76 o
   1  -9   5       47.66       45.70      4.20 o
   2  -9   5       50.29       46.50      4.49 o
   3  -9   5       36.37       32.94      5.27 o
   4  -9   5       11.29        6.94      5.45 o
  -6  -8   5       45.94       47.42      6.35 o
  -5  -8   5       21.63       21.99      4.46 o
  -4  -8   5       18.55       21.86      6.53 o
  -3  -8   5        5.59        8.77      3.55 o
  -2  -8   5       49.78       49.16      3.58 o
  -1  -8   5        7.33        7.34      2.33 o
   0  -8   5      466.30      478.00     12.27 o
   1  -8   5       10.49        7.54      2.50 o
   2  -8   5       72.23       68.23      4.99 o
   3  -8   5        7.21        7.50      4.85 o
   4  -8   5      127.00      144.23      7.39 o
   5  -8   5        3.90        7.47      4.22 o
   6  -8   5        2.55        2.68      4.57 o
  -7  -7   5        5.22        6.14      4.73 o
  -6  -7   5       18.85       18.75      3.93 o
  -5  -7   5        8.86        9.66      3.29 o
  -4  -7   5       68.65       67.55      8.03 o
  -3  -7   5      576.23      607.23     13.17 o
  -2  -7   5       31.02       33.48      1.97 o
  -1  -7   5        4.57        3.66      1.24 o
   0  -7   5       52.74       40.80      2.50 o
   1  -7   5      104.54       90.31      3.67 o
   2  -7   5        9.97       11.76      1.85 o
   3  -7   5       38.42       51.31      3.58 o
   4  -7   5       95.53       94.95      6.42 o
   5  -7   5       28.92       26.10      4.49 o
   6  -7   5        0.01       -0.49      4.07 o
   7  -7   5       27.16       42.93     12.69 o
  -8  -6   5       19.45       28.95      5.83 o
  -7  -6   5       25.75       27.03      5.79 o
  -6  -6   5        8.76        4.82      3.40 o
  -5  -6   5       11.73        9.47      2.80 o
  -4  -6   5       10.78        7.28      2.11 o
  -3  -6   5        0.19        0.60      1.70 o
  -2  -6   5      298.00      302.39      6.33 o
  -1  -6   5       60.77       62.74      2.06 o
   0  -6   5       99.54      109.04      3.17 o
   1  -6   5      177.95      162.23      4.08 o
   2  -6   5       34.82       30.36      1.97 o
   3  -6   5       75.63       70.80      2.90 o
   4  -6   5      485.17      515.53     13.18 o
   5  -6   5      103.26      100.48      7.26 o
   6  -6   5       49.86       61.90      5.92 o
   7  -6   5        5.41        0.37      4.49 o
  -9  -5   5        3.07        4.75      5.38 o
  -8  -5   5        0.43       -0.02      4.21 o
  -7  -5   5       12.99       14.34      3.56 o
  -6  -5   5       55.87       57.07      5.41 o
  -5  -5   5       79.88       73.70      4.21 o
  -4  -5   5      362.65      389.76      9.15 o
  -3  -5   5        3.66        2.90      1.58 o
  -2  -5   5      934.64      985.26     16.42 o
  -1  -5   5       30.79       32.48      1.43 o
   0  -5   5      222.01      239.90      5.23 o
   1  -5   5        1.33        0.19      1.06 o
   2  -5   5        0.53        1.68      1.32 o
   3  -5   5      209.91      219.75      5.41 o
   4  -5   5      151.57      164.24      3.93 o
   5  -5   5        1.63        1.31      2.20 o
   6  -5   5        4.20        8.29      3.11 o
   7  -5   5        4.95        2.87      4.20 o
   8  -5   5       27.54       25.67      6.35 o
  -9  -4   5        7.52        4.21      5.10 o
  -8  -4   5       17.02       12.25      3.82 o
  -7  -4   5        3.38        3.34      3.13 o
  -6  -4   5        0.27        0.88      2.23 o
  -5  -4   5       74.56       65.51      3.85 o
  -4  -4   5      351.75      371.00     11.20 o
  -3  -4   5      408.35      405.80      6.99 o
  -2  -4   5        0.28        0.59      1.12 o
  -1  -4   5      239.00      248.25      3.96 o
   0  -4   5       25.97       16.57      1.17 o
   1  -4   5      422.37      422.04      6.37 o
   2  -4   5      452.05      454.87      6.96 o
   3  -4   5     1330.34     1421.04     20.67 o
   4  -4   5       37.23       35.12      2.43 o
   5  -4   5      204.92      197.73      8.59 o
   6  -4   5      199.01      202.83      9.32 o
   7  -4   5       12.68        9.46      3.93 o
   8  -4   5        6.09        0.07      4.48 o
 -10  -3   5       25.77       32.91      7.59 o
  -9  -3   5      119.37      121.53      8.97 o
  -8  -3   5       94.26       72.63      5.79 o
  -7  -3   5       13.79        5.31      3.56 o
  -6  -3   5       17.78       10.83      2.87 o
  -5  -3   5       82.23       85.51      4.67 o
  -4  -3   5        0.71        2.80      1.32 o
  -3  -3   5      764.47      795.72     11.43 o
  -2  -3   5        3.31        1.87      0.79 o
  -1  -3   5      280.61      278.93      4.61 o
   0  -3   5      331.04      354.98      4.56 o
   1  -3   5       33.71       29.12      0.96 o
   2  -3   5      810.22      830.13     10.30 o
   3  -3   5     1368.66     1435.93     19.60 o
   4  -3   5       53.15       49.09      1.86 o
   5  -3   5       71.68       77.73      3.29 o
   6  -3   5      178.44      183.16      8.11 o
   7  -3   5       11.87       15.66      4.18 o
   8  -3   5      124.84      130.54     18.48 o
 -10  -2   5       75.85       76.21      7.87 o
  -9  -2   5      223.02      231.30     19.97 o
  -8  -2   5      106.31      109.85      6.99 o
  -7  -2   5        1.43        0.31      2.23 o
  -6  -2   5      141.20      144.98      5.26 o
  -5  -2   5       24.73       25.13      1.97 o
  -4  -2   5      677.84      727.40     11.39 o
  -3  -2   5      723.32      750.97     10.55 o
  -2  -2   5      101.65       95.85      3.17 o
  -1  -2   5      464.24      478.75      7.87 o
   0  -2   5      369.28      379.63      5.65 o
   1  -2   5      666.02      728.56      8.49 o
   2  -2   5       44.62       43.97      1.43 o
   3  -2   5       79.08       88.95      2.42 o
   4  -2   5      108.84      109.87      2.87 o
   5  -2   5      144.24      145.43      3.96 o
   6  -2   5        0.09        1.30      2.42 o
   7  -2   5       98.84       80.28      4.56 o
   8  -2   5        9.19        9.10      3.66 o
 -10  -1   5       13.13       10.83      5.29 o
  -9  -1   5       28.28       27.50      4.22 o
  -8  -1   5        0.02       -0.04      2.76 o
  -7  -1   5        5.17        3.67      2.23 o
  -6  -1   5      184.57      191.46      7.09 o
  -5  -1   5       99.99       91.91      2.69 o
  -4  -1   5        3.84        6.74      2.05 o
  -3  -1   5      431.38      431.81      7.23 o
  -2  -1   5      973.85     1014.78     18.10 o
  -1  -1   5      434.24      396.62      5.93 o
   0  -1   5      249.05      284.91      3.93 o
   1  -1   5       55.49       77.34      1.97 o
   2  -1   5       32.52       36.62      1.17 o
   3  -1   5      544.69      581.06      8.52 o
   4  -1   5      244.29      251.70      4.88 o
   5  -1   5        0.80        1.36      1.49 o
   6  -1   5       25.02       21.88      2.43 o
   7  -1   5        8.98        8.18      3.38 o
   8  -1   5        0.66        2.65      3.77 o
 -10   0   5        0.35       -0.08      5.03 o
  -9   0   5       10.01        9.35      3.23 o
  -8   0   5        0.57        1.08      2.26 o
  -7   0   5       54.31       55.32      3.17 o
  -6   0   5        5.27        4.15      1.17 o
  -5   0   5      241.63      249.91      4.49 o
  -4   0   5      272.41      276.23      4.99 o
  -3   0   5     1746.40     1886.65     25.83 o
  -2   0   5      286.88      295.18      4.73 o
  -1   0   5       16.89       20.56      1.06 o
   0   0   5      350.01      406.71      5.65 o
   1   0   5      110.86      147.68      2.60 o
   2   0   5      298.76      295.64      4.35 o
   3   0   5       67.64       62.94      1.85 o
   4   0   5       44.68       46.32      2.24 o
   5   0   5       13.10       17.73      1.85 o
   6   0   5        2.02        0.41      1.43 o
   7   0   5       66.89       61.06      4.66 o
   8   0   5       31.43       30.94      5.20 o
 -10   1   5       19.97       24.35      6.33 o
  -9   1   5       22.47       23.36      5.97 o
  -8   1   5       42.71       32.07      3.11 o
  -7   1   5        4.67        3.36      1.17 o
  -6   1   5       57.43       60.47      2.33 o
  -5   1   5       11.36       11.88      0.96 o
  -4   1   5     1695.68     1770.81     25.77 o
  -3   1   5      292.12      289.86      5.02 o
  -2   1   5        0.65        1.12      0.53 o
  -1   1   5      330.37      335.07      5.47 o
   0   1   5       37.11       54.70      1.32 o
   1   1   5      149.28      156.20      2.50 o
   2   1   5      153.33      157.21      3.13 o
   3   1   5      464.73      480.14      8.02 o
   4   1   5       28.74       30.08      4.11 o
   5   1   5        2.25        2.43      1.52 o
   6   1   5       37.76       37.44      3.13 o
   7   1   5      220.32      259.37      9.85 o
   8   1   5        6.02        8.83      4.13 o
 -10   2   5       18.13       17.37      5.37 o
  -9   2   5       12.35       17.63     10.08 o
  -8   2   5      119.43      113.27      7.45 o
  -7   2   5       53.22       50.46      3.17 o
  -6   2   5      191.17      202.46      4.88 o
  -5   2   5      119.49      118.85      3.50 o
  -4   2   5     1952.18     2117.77     32.99 o
  -3   2   5     1475.24     1558.57     30.61 o
  -2   2   5      199.97      181.15      3.03 o
  -1   2   5      889.92      978.56     12.14 o
   0   2   5       15.39       13.89      1.49 o
   1   2   5      500.74      507.68      6.86 o
   2   2   5      264.05      264.16      4.56 o
   3   2   5     1002.07     1025.41     16.15 o
   4   2   5      224.42      227.07      6.16 o
   5   2   5       32.35       31.99      1.97 o
   6   2   5       19.21       12.81      2.33 o
   7   2   5       23.79       20.77      4.00 o
   8   2   5       33.44       36.85      7.28 o
 -10   3   5       24.62       25.61      5.56 o
  -9   3   5       10.05        9.67      4.56 o
  -8   3   5       64.64       65.91      5.28 o
  -7   3   5        0.45       -1.22      1.97 o
  -6   3   5       60.70       56.24      2.60 o
  -5   3   5      214.41      215.66      4.85 o
  -4   3   5        2.35        1.07      1.68 o
  -3   3   5      894.04      896.35     13.80 o
  -2   3   5       93.28       87.39      2.11 o
  -1   3   5       41.46       46.74      1.43 o
   0   3   5      680.71      706.11     10.10 o
   1   3   5      147.17      141.73      3.13 o
   2   3   5      225.24      225.04      4.57 o
   3   3   5     1742.90     1894.17     34.12 o
   4   3   5      687.46      708.81     14.38 o
   5   3   5      146.23      142.71      5.10 o
   6   3   5        5.50        3.31      2.69 o
   7   3   5        0.05       -3.50      3.50 o
 -10   4   5        0.01       -0.62      5.29 o
  -9   4   5        0.18       -0.24      3.73 o
  -8   4   5       90.14       89.60      6.07 o
  -7   4   5       65.58       68.80      5.04 o
  -6   4   5      144.50      155.38      5.10 o
  -5   4   5      274.88      283.41      5.93 o
  -4   4   5      201.10      183.33      3.40 o
  -3   4   5        3.70        5.23      0.62 o
  -2   4   5       10.55       12.05      1.12 o
  -1   4   5        3.67        3.09      1.12 o
   0   4   5      420.65      471.72      7.49 o
   1   4   5       32.56       33.53      2.06 o
   2   4   5       20.09       20.59      5.23 o
   3   4   5      337.72      337.28      9.10 o
   4   4   5       36.47       27.27      3.55 o
   5   4   5        0.33        1.39      3.92 o
   6   4   5        1.13        3.64      3.64 o
   7   4   5       39.55       38.66     10.83 o
  -9   5   5       52.40       51.09      6.16 o
  -8   5   5      107.07      107.15      6.86 o
  -7   5   5        7.90        5.87      3.17 o
  -6   5   5       16.02       12.08      2.23 o
  -5   5   5       39.44       36.21      1.79 o
  -4   5   5       23.61       23.91      1.32 o
  -3   5   5      184.80      189.97      5.41 o
  -2   5   5      151.29      137.77      3.73 o
  -1   5   5       43.38       46.89      1.79 o
   0   5   5        6.86        6.50      1.17 o
   1   5   5      128.40      132.41      4.03 o
   2   5   5      396.18      393.84     10.75 o
   3   5   5        3.81       -0.60      1.97 o
   4   5   5        9.11       12.73      3.55 o
   5   5   5       61.80       51.83      5.47 o
   6   5   5       35.92       31.27      6.38 o
  -9   6   5        0.09        1.18      4.00 o
  -8   6   5        8.94       13.92      4.46 o
  -7   6   5       30.70       27.11      3.67 o
  -6   6   5        8.64        8.33      2.83 o
  -5   6   5       40.57       40.38      3.17 o
  -4   6   5      225.28      237.91      5.83 o
  -3   6   5      377.39      372.07      6.95 o
  -2   6   5      193.52      218.79      5.14 o
  -1   6   5        0.56        1.87      0.90 o
   0   6   5       39.55       36.41      4.67 o
   1   6   5        0.26       -2.07      2.61 o
   2   6   5       96.70       98.66      4.75 o
   3   6   5       54.06       54.96      4.39 o
   4   6   5       21.23       22.91      3.93 o
   5   6   5       43.21       37.27      5.47 o
   6   6   5        4.20        1.32      6.46 o
  -8   7   5       53.86       56.11      8.41 o
  -7   7   5       49.27       54.68     15.68 o
  -6   7   5        0.77       -1.80      4.13 o
  -5   7   5        4.24        2.61      1.06 o
  -4   7   5      358.43      387.09      8.93 o
  -3   7   5       51.60       52.94      2.33 o
  -2   7   5        1.25        2.58      1.58 o
  -1   7   5        3.25        0.75      1.97 o
   0   7   5       71.31       69.77      4.93 o
   1   7   5        4.01        0.87      2.33 o
   2   7   5      124.40      136.26      6.85 o
   3   7   5       58.91       65.42      6.05 o
   4   7   5        5.23       -1.44      5.20 o
   5   7   5       15.88       17.17      6.07 o
  -7   8   5       36.47       37.03      6.21 o
  -6   8   5       27.62       26.91      5.60 o
  -5   8   5       10.72        3.54      4.48 o
  -4   8   5       40.72       37.09      6.72 o
  -3   8   5       33.70       32.46      4.11 o
  -2   8   5        0.13       -1.43      2.24 o
  -1   8   5      587.85      650.81     19.22 o
   0   8   5        0.13        1.85      2.96 o
   1   8   5        0.15        2.27      3.13 o
   2   8   5       53.31       46.43      5.38 o
   3   8   5       54.16       57.12      6.96 o
  -5   9   5       30.57       32.90      6.91 o
  -4   9   5        0.22       -0.47      4.83 o
  -3   9   5       86.63       87.99      9.21 o
  -2   9   5       19.44       32.13      8.77 o
  -1   9   5        0.14       -4.74      4.74 o
   0   9   5       45.77       50.81      5.63 o
   1   9   5      128.55      147.87     15.86 o
  -2 -10   6        4.17        9.35      7.86 o
  -1 -10   6       68.93       77.54      7.33 o
   0 -10   6        0.92       -3.14      3.82 o
   1 -10   6        2.84        0.54      4.46 o
  -4  -9   6        0.24        0.61      4.30 o
  -3  -9   6        4.05        8.21      4.49 o
  -2  -9   6      163.92      165.86      9.61 o
  -1  -9   6        3.73        2.40      3.04 o
   0  -9   6       51.08       44.72      7.65 o
   1  -9   6        4.23        1.87      4.29 o
   2  -9   6        8.92       13.35      5.60 o
   3  -9   6        0.30       -4.45      4.45 o
   4  -9   6       11.34        8.26      5.65 o
  -6  -8   6        1.67       -3.92      6.60 o
  -5  -8   6       62.96       63.26      7.17 o
  -4  -8   6       20.59       13.27     10.08 o
  -3  -8   6        0.02        1.02      3.82 o
  -2  -8   6      183.56      188.50      7.65 o
  -1  -8   6        6.80        6.13      2.54 o
   0  -8   6        1.30        2.20      2.42 o
   1  -8   6       12.83        6.38      2.76 o
   2  -8   6        1.40        3.93      2.50 o
   3  -8   6       22.12       18.79      3.67 o
   4  -8   6       16.66       21.36      4.46 o
   5  -8   6       21.72       16.01      4.57 o
  -7  -7   6        1.61        8.59      4.75 o
  -6  -7   6       14.83       17.65      8.59 o
  -5  -7   6       12.91       15.83      3.70 o
  -4  -7   6       17.25       16.62      3.70 o
  -3  -7   6       54.63       57.49      4.03 o
  -2  -7   6        4.25        0.37      1.58 o
  -1  -7   6       15.19       13.35      1.97 o
   0  -7   6        0.49       -1.58      1.58 o
   1  -7   6        0.90        2.05      1.85 o
   2  -7   6      124.26      123.55      5.56 o
   3  -7   6       45.36       40.29      4.35 o
   4  -7   6       42.29       45.39      6.91 o
   5  -7   6        1.99        2.87      3.40 o
   6  -7   6      113.06      128.10     11.21 o
  -8  -6   6       20.97       18.41      5.71 o
  -7  -6   6        0.77       -2.24      3.92 o
  -6  -6   6        3.48        5.97      4.35 o
  -5  -6   6       52.73       55.77      4.61 o
  -4  -6   6      361.34      369.46      9.72 o
  -3  -6   6       35.52       37.42      2.50 o
  -2  -6   6      166.19      181.23      4.22 o
  -1  -6   6       65.32       62.68      2.48 o
   0  -6   6       34.74       26.02      1.97 o
   1  -6   6       16.64       16.44      2.06 o
   2  -6   6      340.42      372.64      8.43 o
   3  -6   6       26.26       29.45      2.38 o
   4  -6   6       12.01        7.82      2.99 o
   5  -6   6       27.25       19.89      4.20 o
   6  -6   6        3.50       -0.29      4.08 o
   7  -6   6      111.43      123.18     11.10 o
  -8  -5   6       27.20       28.55      5.29 o
  -7  -5   6       10.64        7.65      4.13 o
  -6  -5   6       86.79       79.88      5.10 o
  -5  -5   6       31.68       35.49      3.73 o
  -4  -5   6      376.24      388.25      9.35 o
  -3  -5   6      710.89      775.79     14.37 o
  -2  -5   6      237.54      252.67      4.99 o
  -1  -5   6      198.80      207.08      4.30 o
   0  -5   6       64.47       55.43      2.38 o
   1  -5   6       48.77       54.62      6.72 o
   2  -5   6       99.61       93.77      3.43 o
   3  -5   6      475.09      472.11     10.14 o
   4  -5   6       91.76       86.59      5.97 o
   5  -5   6       72.88       65.04      4.61 o
   6  -5   6       30.34       32.49      5.47 o
   7  -5   6       21.58       23.01      5.59 o
  -9  -4   6        4.09        5.66      5.60 o
  -8  -4   6        6.36        8.66      4.13 o
  -7  -4   6       56.46       59.17      5.02 o
  -6  -4   6       48.10       44.39      4.29 o
  -5  -4   6      109.66       98.19      4.49 o
  -4  -4   6       15.22       19.61      1.85 o
  -3  -4   6       77.08       79.03      3.17 o
  -2  -4   6        6.86        6.82      1.17 o
  -1  -4   6      710.75      723.09     11.53 o
   0  -4   6       61.07       60.75      2.23 o
   1  -4   6      567.88      611.71      8.88 o
   2  -4   6      230.53      225.76      4.99 o
   3  -4   6     1175.88     1289.70     22.78 o
   4  -4   6      765.15      811.30     16.19 o
   5  -4   6      182.62      184.37      8.01 o
   6  -4   6       25.73       19.99      3.89 o
   7  -4   6        3.67        2.57      4.66 o
  -9  -3   6       36.39       35.11      5.41 o
  -8  -3   6       19.82       13.19      5.41 o
  -7  -3   6       31.82       30.39      6.53 o
  -6  -3   6       56.09       51.70      4.20 o
  -5  -3   6      244.09      248.15      8.77 o
  -4  -3   6       13.62       12.92      1.87 o
  -3  -3   6       42.96       46.60      1.79 o
  -2  -3   6        6.24        5.07      1.17 o
  -1  -3   6        1.51        2.99      1.06 o
   0  -3   6        0.87        1.12      0.79 o
   1  -3   6       23.60       26.74      1.24 o
   2  -3   6        8.67        5.93      2.43 o
   3  -3   6       27.14       23.52      1.32 o
   4  -3   6      112.46      105.75      3.31 o
   5  -3   6       31.33       18.14      1.86 o
   6  -3   6       51.30       48.11      4.08 o
   7  -3   6       39.27       39.32      4.97 o
   8  -3   6       20.99       19.89      9.52 o
 -10  -2   6        1.43       -2.39      5.79 o
  -9  -2   6        2.45        0.21      3.67 o
  -8  -2   6       69.56       65.76      9.89 o
  -7  -2   6       10.37       12.22      2.87 o
  -6  -2   6        0.09       -2.26      2.43 o
  -5  -2   6       14.45       10.54      1.85 o
  -4  -2   6     1023.22     1075.22     19.34 o
  -3  -2   6      457.68      448.97      7.62 o
  -2  -2   6        0.00       -1.12      1.31 o
  -1  -2   6       63.63       64.50      3.17 o
   0  -2   6        9.63        8.23      1.31 o
   1  -2   6      618.11      659.93      9.23 o
   2  -2   6      228.14      227.53      4.20 o
   3  -2   6      272.01      267.50      5.20 o
   4  -2   6      138.21      125.14      4.11 o
   5  -2   6        3.63        2.24      1.58 o
   6  -2   6        0.04        0.56      2.80 o
   7  -2   6       46.33       45.00      4.88 o
   8  -2   6       23.64       21.88      4.85 o
 -10  -1   6       23.14       25.62      5.28 o
  -9  -1   6       17.58       21.81      4.84 o
  -8  -1   6       47.24       46.62      6.53 o
  -7  -1   6      109.15       98.65      4.03 o
  -6  -1   6       18.59       14.10      3.55 o
  -5  -1   6      589.02      617.10     11.35 o
  -4  -1   6        5.84        4.77      2.80 o
  -3  -1   6       18.16       15.31      1.68 o
  -2  -1   6        0.04        1.55      0.90 o
  -1  -1   6       87.02      113.44      2.61 o
   0  -1   6      176.74      177.71      3.03 o
   1  -1   6       45.99       40.07      1.52 o
   2  -1   6      212.88      211.66      4.11 o
   3  -1   6      356.81      375.01      6.54 o
   4  -1   6      241.31      236.05      6.16 o
   5  -1   6       49.40       38.43      2.76 o
   6  -1   6       13.95        5.23      3.17 o
   7  -1   6       19.63       18.91      4.13 o
   8  -1   6       13.46       14.41      4.39 o
 -10   0   6       18.28       19.90     11.57 o
  -9   0   6       31.86       34.95      6.16 o
  -8   0   6      189.67      203.49      7.44 o
  -7   0   6       55.23       53.07      2.90 o
  -6   0   6      107.33      102.15      3.43 o
  -5   0   6      101.88      104.64      3.13 o
  -4   0   6      100.75       96.06      3.17 o
  -3   0   6      822.95      879.02     12.64 o
  -2   0   6        0.91        4.62      0.90 o
  -1   0   6      302.89      282.78      5.10 o
   0   0   6       58.03       63.36      1.79 o
   1   0   6       72.26       80.08      2.11 o
   2   0   6       75.76       81.55      2.24 o
   3   0   6      107.50      106.22      2.76 o
   4   0   6       44.59       43.32      2.42 o
   5   0   6      380.38      385.66     10.42 o
   6   0   6        0.91        0.20      1.97 o
   7   0   6       36.18       34.78      4.00 o
   8   0   6       16.84       19.73      4.63 o
 -10   1   6        2.18       -1.06      6.08 o
  -9   1   6        0.25       -1.19      3.04 o
  -8   1   6        0.03       -1.97      2.76 o
  -7   1   6        0.44        1.90      1.52 o
  -6   1   6     1197.83     1274.26     23.49 o
  -5   1   6       26.43       24.15      2.80 o
  -4   1   6       16.02       15.77      1.49 o
  -3   1   6        1.74        0.67      0.36 o
  -2   1   6      446.81      465.49      7.64 o
  -1   1   6      301.56      294.83      4.63 o
   0   1   6       16.71       16.43      1.06 o
   1   1   6        9.36        7.32      0.79 o
   2   1   6        1.02        0.93      0.79 o
   3   1   6      803.64      831.53     16.23 o
   4   1   6       36.69       30.13      2.34 o
   5   1   6      179.16      176.19      6.81 o
   6   1   6        0.51       -0.19      2.11 o
   7   1   6       14.09       10.49      3.22 o
 -10   2   6       32.24       35.61     14.37 o
  -9   2   6        0.00        0.68      3.55 o
  -8   2   6        8.41        5.67      3.11 o
  -7   2   6      150.99      161.48      6.53 o
  -6   2   6        1.52        0.69      1.58 o
  -5   2   6      804.67      854.14     17.96 o
  -4   2   6       82.57       77.65      2.60 o
  -3   2   6       66.33       72.37      2.06 o
  -2   2   6        3.05        5.36      1.31 o
  -1   2   6       24.00       26.74      2.43 o
   0   2   6      138.81      144.23      3.03 o
   1   2   6      895.76      892.01     12.01 o
   2   2   6      896.93      909.68     14.77 o
   3   2   6        1.03       -0.34      1.05 o
   4   2   6        9.00        7.82      3.73 o
   5   2   6       79.18       82.67      4.13 o
   6   2   6       13.70       11.55      3.77 o
   7   2   6        0.45        5.41      5.02 o
 -10   3   6       74.37       72.92      9.85 o
  -9   3   6       22.05       23.34      6.91 o
  -8   3   6       40.93       44.75      4.08 o
  -7   3   6       75.92       68.63      3.82 o
  -6   3   6      168.29      163.92      5.79 o
  -5   3   6      186.03      192.84      6.05 o
  -4   3   6       15.03       14.12      1.49 o
  -3   3   6       90.87       83.55      2.61 o
  -2   3   6      257.52      279.55      4.73 o
  -1   3   6       80.42       79.88      2.11 o
   0   3   6      540.02      528.32      8.13 o
   1   3   6      580.01      592.26      9.23 o
   2   3   6      405.88      417.90      9.24 o
   3   3   6       15.70       15.88      3.55 o
   4   3   6       29.78       30.22      2.11 o
   5   3   6       33.47       34.24      3.82 o
   6   3   6      109.17      104.37      7.26 o
   7   3   6       37.05       34.17      7.97 o
  -9   4   6       42.80       49.09      5.81 o
  -8   4   6        4.61        2.52      2.76 o
  -7   4   6       23.04       17.45      2.90 o
  -6   4   6        0.07        1.91      2.23 o
  -5   4   6      163.25      161.34      4.30 o
  -4   4   6     1209.95     1272.74     20.80 o
  -3   4   6       70.11       69.17      2.06 o
  -2   4   6      169.97      173.53      5.41 o
  -1   4   6       54.89       58.29      1.87 o
   0   4   6       56.55       62.92      2.23 o
   1   4   6       69.27       63.55      2.76 o
   2   4   6      173.60      179.81      8.40 o
   3   4   6        4.78        7.47      3.26 o
   4   4   6      136.40      147.56      7.53 o
   5   4   6       19.57       16.80      4.03 o
   6   4   6       41.98       33.97      6.13 o
  -9   5   6        2.51       -1.64      4.39 o
  -8   5   6       88.18       85.34      6.37 o
  -7   5   6       15.94       13.58      3.45 o
  -6   5   6        2.36        1.56      3.03 o
  -5   5   6      176.72      163.78      4.99 o
  -4   5   6        0.00       -0.50      0.75 o
  -3   5   6        3.53        2.74      1.17 o
  -2   5   6      147.49      142.55      3.56 o
  -1   5   6        9.30       14.32      1.30 o
   0   5   6      101.00      110.75      3.13 o
   1   5   6       32.74       38.65      2.76 o
   2   5   6       13.92        9.80      2.80 o
   3   5   6        0.53       -1.97      2.69 o
   4   5   6      263.96      269.53     12.50 o
   5   5   6       55.39       64.24     19.22 o
   6   5   6       91.62       83.47      8.02 o
  -8   6   6        0.00        1.14      4.21 o
  -7   6   6        1.87        2.02      3.29 o
  -6   6   6      162.48      180.76      8.17 o
  -5   6   6       10.19       11.85      2.48 o
  -4   6   6       14.39        8.91      1.68 o
  -3   6   6      149.99      134.84      6.16 o
  -2   6   6       53.69       45.90      5.04 o
  -1   6   6       49.25       35.31      1.79 o
   0   6   6        9.31       17.67      3.17 o
   1   6   6       90.05       93.51      5.47 o
   2   6   6        9.63        0.68      2.76 o
   3   6   6        5.71        1.31      3.43 o
   4   6   6        0.17       -3.43      3.43 o
   5   6   6       15.22       12.67      4.93 o
  -7   7   6        0.13        5.34      5.64 o
  -6   7   6      110.51      121.60      5.93 o
  -5   7   6       12.52       14.12      2.48 o
  -4   7   6        0.45        0.22      2.05 o
  -3   7   6      362.75      379.39      9.87 o
  -2   7   6        2.45        1.62      2.00 o
  -1   7   6        0.96        2.91      2.48 o
   0   7   6       35.02       38.79      4.27 o
   1   7   6      108.29      100.14      6.20 o
   2   7   6       35.16       41.04      5.67 o
   3   7   6       13.68        6.75      4.21 o
   4   7   6       19.82       14.11      5.04 o
  -6   8   6        4.27        2.18      4.31 o
  -5   8   6      297.83      339.61     20.89 o
  -4   8   6       30.04       35.15      6.48 o
  -3   8   6       24.21       19.63      5.20 o
  -2   8   6        0.38        0.08      2.63 o
  -1   8   6       34.79       39.00      8.77 o
   0   8   6       22.10       12.87      3.58 o
   1   8   6       82.12       88.53      6.96 o
   2   8   6       76.83       82.37      8.05 o
  -4   9   6        4.15       14.39      4.88 o
  -3   9   6       51.22       57.07      8.07 o
  -2   9   6       73.34       70.25     12.50 o
  -1   9   6       10.52        5.96      6.19 o
   0   9   6        2.60       -1.15      6.48 o
  -4  -9   7       73.02       77.16      7.64 o
  -3  -9   7       29.80       27.23      5.41 o
  -2  -9   7       13.17       11.03      4.66 o
  -1  -9   7        0.01       -1.44      3.66 o
   0  -9   7       39.35       30.90      4.20 o
   1  -9   7       36.57       40.10      5.47 o
   2  -9   7      114.98      131.45      9.77 o
   3  -9   7        0.02        7.85      5.45 o
  -5  -8   7        0.67        1.89      5.12 o
  -4  -8   7       51.30       56.16      6.27 o
  -3  -8   7        0.84        1.64      3.31 o
  -2  -8   7        2.61       12.76      4.20 o
  -1  -8   7        3.99        4.11      2.48 o
   0  -8   7        0.83        1.63      3.67 o
   1  -8   7        4.92        2.68      2.76 o
   2  -8   7       19.01       11.75      6.16 o
   3  -8   7        0.15       -1.37      3.34 o
   4  -8   7      153.49      185.60     14.29 o
  -7  -7   7       13.27       13.68      8.59 o
  -6  -7   7        0.83        2.05      8.03 o
  -5  -7   7       16.90       12.08      4.08 o
  -4  -7   7        5.85        5.18      2.96 o
  -3  -7   7       21.33       17.23      7.47 o
  -2  -7   7        0.29       -1.63      1.63 o
  -1  -7   7        0.02       -2.24      2.24 o
   0  -7   7       53.63       55.52      3.67 o
   1  -7   7        4.26        4.63      2.48 o
   2  -7   7        1.27       -1.31      2.90 o
   3  -7   7        7.73        4.11      3.03 o
   4  -7   7       27.18       18.64      4.75 o
   5  -7   7      130.76      164.14     10.55 o
  -8  -6   7       24.72       24.16      7.71 o
  -7  -6   7      108.92      119.69      9.23 o
  -6  -6   7      112.09      121.27      8.96 o
  -5  -6   7       87.11       93.35      8.77 o
  -4  -6   7       19.31       21.69      3.55 o
  -3  -6   7        2.09       -0.19      1.85 o
  -2  -6   7       44.15       37.96      2.23 o
  -1  -6   7       14.53       15.39      2.33 o
   0  -6   7        9.08        8.03      2.11 o
   1  -6   7       56.52       52.10      3.36 o
   2  -6   7      123.75      107.50      4.66 o
   3  -6   7       84.61       84.31      5.20 o
   4  -6   7       14.35       12.64      3.73 o
   5  -6   7       28.95       26.82      4.84 o
   6  -6   7       17.81       20.59      5.52 o
  -8  -5   7        8.76        3.66      4.61 o
  -7  -5   7       17.83       24.79      5.41 o
  -6  -5   7       93.47       98.18      6.00 o
  -5  -5   7      114.14      107.27      6.46 o
  -4  -5   7       60.88       65.42      3.29 o
  -3  -5   7      437.81      455.77      9.57 o
  -2  -5   7        6.52        8.23      1.58 o
  -1  -5   7        0.15       -0.19      0.71 o
   0  -5   7      315.68      315.48      6.73 o
   1  -5   7     1406.25     1516.01     28.45 o
   2  -5   7      167.23      177.07      5.37 o
   3  -5   7      284.09      275.79      7.26 o
   4  -5   7        0.01       -1.30      2.96 o
   5  -5   7        4.27        5.19      2.87 o
   6  -5   7       83.51       91.68      9.71 o
  -9  -4   7       43.69       47.75      7.07 o
  -8  -4   7       19.60       14.87      4.57 o
  -7  -4   7       25.85       23.06      8.77 o
  -6  -4   7       90.98       95.45      6.20 o
  -5  -4   7       77.94       76.97      5.14 o
  -4  -4   7       10.32       12.38      1.86 o
  -3  -4   7      320.39      333.77      7.11 o
  -2  -4   7      102.69       94.37      3.03 o
  -1  -4   7       31.82       30.42      1.97 o
   0  -4   7      412.56      413.15      7.29 o
   1  -4   7      846.17      878.57     14.67 o
   2  -4   7      304.41      292.65      7.38 o
   3  -4   7        0.09        0.48      1.43 o
   4  -4   7      149.16      132.85      6.73 o
   5  -4   7        6.05        5.67      3.45 o
   6  -4   7       73.68       65.17      6.07 o
   7  -4   7       43.90       45.46     12.32 o
  -9  -3   7       89.77      101.91      8.45 o
  -8  -3   7        7.79        7.25      3.82 o
  -7  -3   7        5.20        4.11      2.87 o
  -6  -3   7      102.78      101.48     10.83 o
  -5  -3   7        0.24        2.10      2.06 o
  -4  -3   7        8.29       10.83      2.61 o
  -3  -3   7      525.26      564.87     10.89 o
  -2  -3   7      178.59      177.62      4.08 o
  -1  -3   7      139.27      143.37      3.70 o
   0  -3   7       91.98       81.92      2.33 o
   1  -3   7       13.12       12.18      1.24 o
   2  -3   7        0.98        0.00      1.24 o
   3  -3   7       34.87       31.91      2.24 o
   4  -3   7       31.59       26.36      2.99 o
   5  -3   7      113.90      120.73      5.93 o
   6  -3   7       12.24       11.69      3.29 o
   7  -3   7       92.60       88.48      8.29 o
  -9  -2   7       80.98       68.28      6.58 o
  -8  -2   7        0.01        1.48      3.13 o
  -7  -2   7       16.59       17.33      3.17 o
  -6  -2   7        3.91        1.20      2.50 o
  -5  -2   7       49.06       51.89      2.90 o
  -4  -2   7       42.27       37.36      1.63 o
  -3  -2   7       12.84       17.35      2.43 o
  -2  -2   7        3.60        2.70      1.17 o
  -1  -2   7      209.40      204.77      4.20 o
   0  -2   7      262.99      253.68      4.57 o
   1  -2   7        6.32        3.88      1.24 o
   2  -2   7      104.20       98.21      3.04 o
   3  -2   7       24.11       27.43      1.79 o
   4  -2   7        5.32        8.56      1.79 o
   5  -2   7      481.07      471.85     14.09 o
   6  -2   7        0.78        2.08      3.58 o
   7  -2   7        0.01        2.19      3.58 o
 -10  -1   7       86.97       95.54      9.08 o
  -9  -1   7        2.90       -2.28      3.45 o
  -8  -1   7        4.76        6.91      3.31 o
  -7  -1   7       18.24       24.37      3.17 o
  -6  -1   7        6.25        6.11      1.92 o
  -5  -1   7       19.00       19.12      3.73 o
  -4  -1   7       32.86       27.78      1.68 o
  -3  -1   7       30.88       29.78      2.43 o
  -2  -1   7      125.87      126.28      3.31 o
  -1  -1   7      171.88      190.96      3.82 o
   0  -1   7        5.76        6.36      0.90 o
   1  -1   7       40.55       36.43      1.79 o
   2  -1   7      785.11      776.25     12.37 o
   3  -1   7      220.47      191.96      5.26 o
   4  -1   7       60.41       49.53      3.04 o
   5  -1   7        3.51        1.55      2.69 o
   6  -1   7       75.39       77.24      5.47 o
   7  -1   7      181.44      189.45     11.76 o
 -10   0   7       30.08       26.81      9.52 o
  -9   0   7        2.85       -0.05      4.48 o
  -8   0   7      339.79      344.92     14.52 o
  -7   0   7      133.66      150.25      6.53 o
  -6   0   7       74.61       74.44      4.29 o
  -5   0   7        9.79        7.93      1.03 o
  -4   0   7      464.15      467.83     13.06 o
  -3   0   7      335.15      354.54      6.54 o
  -2   0   7      112.95      115.57      2.90 o
  -1   0   7      101.56       84.45      3.73 o
   0   0   7      228.77      235.96      4.48 o
   1   0   7      662.05      671.41     10.40 o
   2   0   7       46.46       49.28      2.11 o
   3   0   7      559.78      527.85     12.00 o
   4   0   7      116.48      106.57      4.67 o
   5   0   7       70.39       63.97      4.30 o
   6   0   7       63.02       48.28      4.75 o
   7   0   7       50.87       49.90      7.28 o
 -10   1   7       95.33       85.42     10.27 o
  -9   1   7      124.47      122.99      9.77 o
  -8   1   7        2.27        3.38      3.40 o
  -7   1   7       53.35       47.15      4.00 o
  -6   1   7       69.54       70.19      4.84 o
  -5   1   7       88.25       90.73      4.85 o
  -4   1   7      462.41      479.91     11.35 o
  -3   1   7      164.23      159.77      4.90 o
  -2   1   7       45.14       42.61      1.70 o
  -1   1   7        2.00        2.29      0.93 o
   0   1   7       58.82       55.64      2.11 o
   1   1   7      251.52      261.24      4.39 o
   2   1   7       82.31       78.68      5.04 o
   3   1   7      512.05      535.76     11.80 o
   4   1   7       17.77       16.30      2.26 o
   5   1   7       52.61       52.11      4.39 o
   6   1   7        1.52        1.31      2.88 o
   7   1   7       73.44       81.63      8.17 o
 -10   2   7        5.42        6.52      5.90 o
  -9   2   7       14.63       21.94      6.15 o
  -8   2   7       67.37       69.05      5.47 o
  -7   2   7       98.57       94.04      6.46 o
  -6   2   7      348.72      364.40     11.65 o
  -5   2   7        0.48        3.04      1.58 o
  -4   2   7       52.71       50.43      2.60 o
  -3   2   7      239.70      241.41      5.60 o
  -2   2   7      886.73      916.04     13.59 o
  -1   2   7       83.42       80.24      2.23 o
   0   2   7        0.01        1.68      0.79 o
   1   2   7      264.51      266.98      4.88 o
   2   2   7      319.64      328.86      7.89 o
   3   2   7       60.22       63.00      4.48 o
   4   2   7      872.95      924.77     24.81 o
   5   2   7        0.50        1.12      2.87 o
   6   2   7        1.00        3.41      3.56 o
   7   2   7        1.96       -3.18      4.93 o
  -9   3   7        4.42        1.82      4.61 o
  -8   3   7        3.02       -2.79      2.96 o
  -7   3   7       37.70       35.90      6.16 o
  -6   3   7      394.72      420.68     11.84 o
  -5   3   7      105.63      110.23      4.35 o
  -4   3   7       75.56       84.38      3.31 o
  -3   3   7       45.90       42.94      2.20 o
  -2   3   7      354.35      346.98      7.26 o
  -1   3   7       28.17       22.54      1.70 o
   0   3   7        1.95        3.88      0.90 o
   1   3   7       55.21       50.11      2.06 o
   2   3   7       57.83       52.95      3.92 o
   3   3   7       77.95       74.07      3.17 o
   4   3   7       43.35       42.16      5.41 o
   5   3   7        1.40        0.56      3.70 o
   6   3   7       57.83       59.24      5.90 o
  -9   4   7        5.73        3.51      4.28 o
  -8   4   7       17.90       19.58      4.20 o
  -7   4   7       34.46       27.74      4.20 o
  -6   4   7       17.30       16.32      4.29 o
  -5   4   7       34.44       37.36      2.48 o
  -4   4   7      369.48      387.92      9.55 o
  -3   4   7      130.63      133.24      5.04 o
  -2   4   7        8.17        8.28      1.32 o
  -1   4   7        0.87        1.08      1.17 o
   0   4   7       34.57       30.42      1.32 o
   1   4   7        8.45        7.65      2.11 o
   2   4   7      537.53      568.82     17.13 o
   3   4   7      227.91      228.27     11.39 o
   4   4   7       51.70       50.22      6.81 o
   5   4   7      348.47      365.25     17.14 o
   6   4   7        1.24        0.38      6.54 o
  -8   5   7       19.72       16.68      4.35 o
  -7   5   7        1.83       -0.22      3.11 o
  -6   5   7       11.40       12.83      2.87 o
  -5   5   7      217.73      214.19      8.21 o
  -4   5   7       13.24       16.27      1.86 o
  -3   5   7       12.75       12.32      1.43 o
  -2   5   7        4.39        2.12      1.17 o
  -1   5   7       42.61       41.11      2.33 o
   0   5   7       57.97       55.18      2.26 o
   1   5   7       23.46       28.38      3.23 o
   2   5   7      365.97      400.36     14.03 o
   3   5   7      151.77      148.09     10.48 o
   4   5   7        3.09        4.05      4.48 o
   5   5   7       66.97       59.58      8.70 o
  -8   6   7       69.62       75.90      8.16 o
  -7   6   7       14.44       14.57      4.03 o
  -6   6   7        0.00       -1.00      2.76 o
  -5   6   7       47.75       42.85      5.79 o
  -4   6   7        8.19        9.97      2.20 o
  -3   6   7       78.53       82.87      4.22 o
  -2   6   7       17.11       21.97      2.64 o
  -1   6   7       62.51       54.78      5.04 o
   0   6   7        9.24        5.44      3.36 o
   1   6   7        3.28        0.85      2.76 o
   2   6   7        0.01        0.00      2.96 o
   3   6   7      289.00      306.30     15.57 o
   4   6   7       88.25      102.85      9.49 o
  -7   7   7       54.84       64.53      7.87 o
  -6   7   7        0.98        0.79      3.13 o
  -5   7   7       10.34        9.47      3.67 o
  -4   7   7       12.53       11.67      3.00 o
  -3   7   7       34.21       29.05      3.89 o
  -2   7   7        2.24       -3.22      4.48 o
  -1   7   7       64.78       65.78      4.97 o
   0   7   7       15.24       22.42      4.39 o
   1   7   7        0.44        8.41      4.20 o
   2   7   7        5.35        2.78      4.30 o
   3   7   7       51.79       45.71      6.20 o
  -5   8   7       37.07       35.64      7.44 o
  -4   8   7        0.55        3.74      5.47 o
  -3   8   7       17.00        3.93      5.79 o
  -2   8   7       27.20       18.78      3.60 o
  -1   8   7       12.01       12.76      4.45 o
   0   8   7        1.82        2.95      7.47 o
   1   8   7       12.42       12.04      5.02 o
  -3  -9   8        3.20       -0.26      4.61 o
  -2  -9   8        3.59        3.90      4.66 o
  -1  -9   8       16.24       23.65      5.52 o
   0  -9   8       87.51      101.19      7.91 o
   1  -9   8        3.11        0.86      4.13 o
  -5  -8   8        3.13        9.89      5.28 o
  -4  -8   8        0.01       -0.64      6.91 o
  -3  -8   8       23.85       22.81      9.52 o
  -2  -8   8       50.76       50.60      6.72 o
  -1  -8   8        5.21        7.31      3.77 o
   0  -8   8        0.43       -3.51      3.82 o
   1  -8   8       56.39       58.70      6.16 o
   2  -8   8       48.97       46.25      5.67 o
   3  -8   8      168.95      181.13     14.08 o
  -6  -7   8       13.31        7.95      4.46 o
  -5  -7   8       47.81       48.11      5.63 o
  -4  -7   8       17.00       15.30      3.96 o
  -3  -7   8        8.00        7.66      2.96 o
  -2  -7   8       21.23       18.65      6.35 o
  -1  -7   8        2.77        3.55      2.64 o
   0  -7   8      225.26      225.43      8.31 o
   1  -7   8       11.68       15.99      3.36 o
   2  -7   8       19.02       17.99      4.03 o
   3  -7   8      107.37      123.77     10.00 o
   4  -7   8        0.01        2.74      6.91 o
  -7  -6   8        0.62        1.71      4.73 o
  -6  -6   8        7.48        7.63      5.41 o
  -5  -6   8        2.02        3.00      3.55 o
  -4  -6   8        2.63       -0.91      3.03 o
  -3  -6   8       78.18       82.39      6.72 o
  -2  -6   8       58.50       61.94      3.82 o
  -1  -6   8      272.58      305.51      8.97 o
   0  -6   8       57.63       50.38      3.40 o
   1  -6   8       16.37       13.92      3.92 o
   2  -6   8       70.41       56.11      4.48 o
   3  -6   8       30.70       30.63      4.13 o
   4  -6   8        0.04       -1.01      4.00 o
   5  -6   8        4.33        5.07      4.56 o
  -8  -5   8       87.82       93.22      9.57 o
  -7  -5   8       17.51       17.05      4.49 o
  -6  -5   8        2.05        0.06      3.40 o
  -5  -5   8        0.17       -1.15      2.87 o
  -4  -5   8        1.37        3.48      2.99 o
  -3  -5   8       81.05       81.13      2.88 o
  -2  -5   8       88.64       93.00      3.96 o
  -1  -5   8     1054.87     1141.31     21.50 o
   0  -5   8        6.59        4.11      2.80 o
   1  -5   8      216.48      183.27      7.84 o
   2  -5   8       15.56       12.41      2.33 o
   3  -5   8       26.27       28.36      8.77 o
   4  -5   8       35.55       33.49      4.73 o
   5  -5   8       64.53       61.58      6.73 o
   6  -5   8       85.14       97.40      9.91 o
  -8  -4   8        0.83       -4.22      4.22 o
  -7  -4   8       37.97       41.31      5.26 o
  -6  -4   8       27.56       24.26      3.96 o
  -5  -4   8      195.01      206.85      7.38 o
  -4  -4   8      151.94      147.75      4.84 o
  -3  -4   8        0.04       -1.58      1.58 o
  -2  -4   8      375.31      395.45      9.39 o
  -1  -4   8       93.53       94.68      5.04 o
   0  -4   8        4.65        3.63      1.03 o
   1  -4   8       61.23       59.01      2.03 o
   2  -4   8        3.18        2.31      1.03 o
   3  -4   8        0.00        0.47      1.42 o
   4  -4   8        1.16        1.70      2.87 o
   5  -4   8      111.97      101.14      7.26 o
   6  -4   8       71.19       81.93      8.96 o
  -9  -3   8        6.30        6.27      5.14 o
  -8  -3   8        5.28        4.99      3.82 o
  -7  -3   8       91.56       96.47      7.11 o
  -6  -3   8       33.87       37.53      6.16 o
  -5  -3   8       93.97      100.58      5.04 o
  -4  -3   8      244.66      249.75      6.63 o
  -3  -3   8      316.14      312.35      8.05 o
  -2  -3   8      332.45      345.58      7.87 o
  -1  -3   8       81.38       77.13      2.96 o
   0  -3   8      330.21      338.42      9.52 o
   1  -3   8      136.97      137.37      3.93 o
   2  -3   8      128.31      137.27      8.59 o
   3  -3   8      725.94      705.93     18.50 o
   4  -3   8        1.89        1.34      2.43 o
   5  -3   8      159.54      166.06      8.31 o
   6  -3   8       62.58       66.16      7.49 o
  -9  -2   8        0.45        4.49      6.54 o
  -8  -2   8       11.31        8.59     11.20 o
  -7  -2   8       42.16       38.35      5.97 o
  -6  -2   8       20.85       20.81      2.30 o
  -5  -2   8       24.65       23.81      2.54 o
  -4  -2   8       31.80       30.45      2.80 o
  -3  -2   8        0.90       -1.08      1.87 o
  -2  -2   8      121.60      115.74      3.93 o
  -1  -2   8      361.31      374.87      6.73 o
   0  -2   8      508.13      502.14      8.97 o
   1  -2   8      293.05      306.01      6.55 o
   2  -2   8       72.73       76.77      3.38 o
   3  -2   8      237.15      240.25      6.91 o
   4  -2   8      208.81      218.00      8.41 o
   5  -2   8       55.22       49.63      5.10 o
   6  -2   8        5.44        1.73      4.28 o
  -9  -1   8      108.57      117.33      8.55 o
  -8  -1   8       23.02       25.42      4.88 o
  -7  -1   8        3.99        2.46      2.06 o
  -6  -1   8        1.41        1.28      1.39 o
  -5  -1   8       38.85       31.36      3.36 o
  -4  -1   8       50.93       44.58      2.83 o
  -3  -1   8        0.12        0.31      1.30 o
  -2  -1   8      551.77      578.67     11.60 o
  -1  -1   8      112.44      110.34      3.04 o
   0  -1   8      182.78      190.64      4.41 o
   1  -1   8       21.54       14.35      1.70 o
   2  -1   8      109.08       95.97      7.47 o
   3  -1   8      154.53      140.53      5.37 o
   4  -1   8      386.88      367.34     11.92 o
   5  -1   8       62.30       56.39      5.97 o
   6  -1   8        6.14        2.96      3.26 o
  -9   0   8        0.84        3.60      4.39 o
  -8   0   8       39.42       34.68     10.27 o
  -7   0   8       11.90        6.91      3.04 o
  -6   0   8       43.60       43.54      2.10 o
  -5   0   8      122.08      121.74      4.07 o
  -4   0   8       12.07        9.28      1.87 o
  -3   0   8        0.39        0.48      1.87 o
  -2   0   8       20.45       18.77      1.70 o
  -1   0   8       62.17       61.84      2.50 o
   0   0   8        1.44        1.31      1.31 o
   1   0   8      583.07      605.34     10.36 o
   2   0   8       80.05       71.55      3.03 o
   3   0   8       23.68       17.54      2.42 o
   4   0   8       18.08       22.52      3.26 o
   5   0   8       75.22       92.53      5.92 o
   6   0   8       38.41       44.17      5.97 o
  -9   1   8       21.85       26.37      6.37 o
  -8   1   8      465.40      513.45     22.67 o
  -7   1   8       38.19       37.71      4.66 o
  -6   1   8       66.91       62.89      4.75 o
  -5   1   8       44.97       40.54      4.20 o
  -4   1   8      213.67      220.22      6.49 o
  -3   1   8      122.56      120.13      4.07 o
  -2   1   8       15.17       13.75      1.43 o
  -1   1   8      406.55      408.47      8.43 o
   0   1   8      129.86      126.65      3.73 o
   1   1   8      236.98      241.42      4.93 o
   2   1   8     1199.46     1285.23     26.26 o
   3   1   8       25.31       23.52      2.83 o
   4   1   8        1.69        1.85      2.20 o
   5   1   8        4.95       10.16      4.99 o
   6   1   8       24.74       25.53      5.41 o
  -9   2   8        3.44        6.27      9.71 o
  -8   2   8        0.57        1.45      2.88 o
  -7   2   8        2.86        1.25      3.77 o
  -6   2   8        8.62        8.59      2.90 o
  -5   2   8      222.29      230.68      9.15 o
  -4   2   8      652.64      689.46     14.75 o
  -3   2   8       46.87       39.37      3.92 o
  -2   2   8      210.16      189.44      5.97 o
  -1   2   8      370.55      385.86      8.35 o
   0   2   8      928.01      964.54     16.60 o
   1   2   8       89.05       90.20      2.76 o
   2   2   8      317.16      320.13     11.01 o
   3   2   8       30.38       28.20      2.88 o
   4   2   8      100.25       96.97      7.11 o
   5   2   8        3.56       -2.38      3.79 o
   6   2   8       55.83       47.24      6.85 o
  -9   3   8       41.02       41.75     14.93 o
  -8   3   8        8.02        5.60      5.60 o
  -7   3   8        0.56        2.17      3.73 o
  -6   3   8       30.77       28.98      6.91 o
  -5   3   8        0.70        1.37      1.67 o
  -4   3   8       78.30       80.17      5.04 o
  -3   3   8      145.87      138.79      3.56 o
  -2   3   8        0.75        0.19      1.06 o
  -1   3   8       71.80       65.67      5.04 o
   0   3   8       45.52       39.94      1.85 o
   1   3   8      114.74      124.66      3.93 o
   2   3   8        4.38        5.02      1.09 o
   3   3   8      738.47      821.32     23.49 o
   4   3   8        0.15       -2.50      3.77 o
   5   3   8       34.60       34.04      5.47 o
  -9   4   8        1.16       -3.07      6.73 o
  -8   4   8       19.95       17.73      3.96 o
  -7   4   8       20.33       17.01      4.03 o
  -6   4   8        5.18        2.05      3.17 o
  -5   4   8        2.93        3.36      1.86 o
  -4   4   8       46.01       46.17      3.13 o
  -3   4   8       27.96       27.65      1.70 o
  -2   4   8       55.56       56.52      2.99 o
  -1   4   8       47.32       53.14      2.69 o
   0   4   8      305.35      315.26      6.90 o
   1   4   8       21.89       21.16      2.76 o
   2   4   8       24.58       22.48      5.73 o
   3   4   8        9.60       12.58      5.73 o
   4   4   8       46.02       38.15      7.29 o
   5   4   8       29.62       33.85      6.81 o
  -8   5   8        0.04       -4.99      4.99 o
  -7   5   8        1.09        5.80      3.45 o
  -6   5   8        0.40        1.08      3.31 o
  -5   5   8       77.23       79.88      5.52 o
  -4   5   8       59.50       63.23      4.30 o
  -3   5   8        2.14        2.19      2.99 o
  -2   5   8       91.26       99.26      4.13 o
  -1   5   8       30.85       26.34      3.03 o
   0   5   8        2.45        0.65      2.06 o
   1   5   8      273.74      296.55     14.74 o
   2   5   8       72.72       78.55      6.70 o
   3   5   8        2.45        2.14      4.61 o
   4   5   8      136.89      144.40     15.86 o
  -7   6   8        1.50        4.04      3.70 o
  -6   6   8        0.91       -2.68      4.67 o
  -5   6   8      163.78      164.24     19.41 o
  -4   6   8       25.33       28.25      8.77 o
  -3   6   8      131.07      136.12      6.80 o
  -2   6   8        6.03        1.24      2.76 o
  -1   6   8        8.33        8.02      3.22 o
   0   6   8       11.48       13.81      3.50 o
   1   6   8      396.39      450.19     18.21 o
   2   6   8       43.08       46.57      8.40 o
   3   6   8       66.50       64.91      9.15 o
  -6   7   8       12.05       26.00     19.22 o
  -5   7   8       74.28       71.02      6.07 o
  -4   7   8       56.82       54.65      8.59 o
  -3   7   8       22.02       24.33      4.14 o
  -2   7   8       17.65       14.60      3.55 o
  -1   7   8       17.22       14.37      4.22 o
   0   7   8        0.11        4.12      4.00 o
   1   7   8        0.05        2.32      4.73 o
   2   7   8      151.41      164.62     11.05 o
  -4   8   8       67.06       71.85     12.11 o
  -3   8   8       15.85       31.19      8.96 o
  -2   8   8       67.14       82.15      7.35 o
  -1   8   8        1.48        4.11      8.40 o
  -4  -8   9       32.10       30.08      5.93 o
  -3  -8   9        1.15        4.67      5.28 o
  -2  -8   9       16.32       16.77      5.10 o
  -1  -8   9       77.86       82.27      7.11 o
   0  -8   9        5.17        6.52      4.75 o
   1  -8   9       84.56       88.08      7.52 o
   2  -8   9        0.00        7.19      6.23 o
  -6  -7   9        6.55        3.92      6.91 o
  -5  -7   9       51.76       61.78      6.38 o
  -4  -7   9       33.97       33.76      4.67 o
  -3  -7   9        8.12        7.84      3.50 o
  -2  -7   9       13.12       14.37      3.85 o
  -1  -7   9        1.02        1.84      7.65 o
   0  -7   9      102.42      111.28      7.38 o
   1  -7   9       81.94       83.79      6.85 o
   2  -7   9        3.04        5.09      4.20 o
   3  -7   9        0.58        5.70      4.63 o
  -7  -6   9       43.02       44.77      6.49 o
  -6  -6   9       49.68       40.80      6.19 o
  -5  -6   9       90.38       84.22      6.19 o
  -4  -6   9        0.49        1.15      3.23 o
  -3  -6   9      514.93      559.64     18.97 o
  -2  -6   9        0.86       -2.69      2.69 o
  -1  -6   9      180.12      184.16      7.65 o
   0  -6   9       16.49       10.67      5.41 o
   1  -6   9      157.21      166.89      7.62 o
   2  -6   9       37.86       31.11      4.35 o
   3  -6   9       56.05       64.42      7.79 o
   4  -6   9       42.74       31.13      6.63 o
  -7  -5   9        0.06        0.35      3.66 o
  -6  -5   9        6.19        7.09      3.11 o
  -5  -5   9      123.54      131.23      7.17 o
  -4  -5   9      372.06      413.87     12.83 o
  -3  -5   9        1.83       -0.43      3.55 o
  -2  -5   9       51.27       50.25      4.20 o
  -1  -5   9      429.51      450.69     11.31 o
   0  -5   9       42.62       42.34      3.56 o
   1  -5   9      326.59      318.76     10.29 o
   2  -5   9       12.23       10.69      2.76 o
   3  -5   9       18.96       15.16      4.85 o
   4  -5   9       30.59       26.07      5.52 o
   5  -5   9       12.00       12.84      5.93 o
  -8  -4   9       30.31       24.34      6.05 o
  -7  -4   9       32.77       25.25      5.41 o
  -6  -4   9        7.06        4.02      3.17 o
  -5  -4   9        3.52        4.55      2.48 o
  -4  -4   9        7.32        7.41      2.42 o
  -3  -4   9        0.30       -0.50      1.67 o
  -2  -4   9      485.13      518.62     14.09 o
  -1  -4   9      136.47      135.82      4.00 o
   0  -4   9        3.49        3.33      1.30 o
   1  -4   9       11.83        9.86      1.34 o
   2  -4   9       65.34       60.94      5.79 o
   3  -4   9      142.71      141.59      8.31 o
   4  -4   9        4.93        4.48      3.70 o
   5  -4   9        1.52       -0.12      4.85 o
  -8  -3   9       25.89       21.83      5.97 o
  -7  -3   9       15.92       22.85      4.85 o
  -6  -3   9       62.51       63.95      4.93 o
  -5  -3   9        4.60        1.99      2.24 o
  -4  -3   9        9.98        9.13      2.08 o
  -3  -3   9      146.05      151.49      5.41 o
  -2  -3   9      135.86      126.34      5.45 o
  -1  -3   9      467.79      473.51     12.27 o
   0  -3   9      300.50      301.54      7.60 o
   1  -3   9      108.19      110.41      7.84 o
   2  -3   9        1.60        2.96      1.70 o
   3  -3   9        9.14        8.38      3.17 o
   4  -3   9        0.03        3.96      3.23 o
   5  -3   9       42.77       48.18      5.98 o
  -9  -2   9        0.57       10.26      8.77 o
  -8  -2   9        8.44        9.23      4.20 o
  -7  -2   9        5.17       12.67      2.93 o
  -6  -2   9       17.74       17.96      2.93 o
  -5  -2   9        1.01        0.06      2.26 o
  -4  -2   9      369.41      371.40     11.20 o
  -3  -2   9      109.76      106.75      5.23 o
  -2  -2   9       84.10       78.11      4.13 o
  -1  -2   9      235.15      248.52      7.64 o
   0  -2   9        0.21        1.55      1.79 o
   1  -2   9      277.51      277.64      7.32 o
   2  -2   9      443.35      432.44     12.64 o
   3  -2   9       31.65       30.27      5.60 o
   4  -2   9        3.82        3.87      2.87 o
   5  -2   9       72.53       86.86      6.80 o
   6  -2   9       54.77       37.34     19.22 o
  -9  -1   9       10.80        8.06      5.56 o
  -8  -1   9        0.06        4.78      4.30 o
  -7  -1   9       20.93       13.56      3.93 o
  -6  -1   9       26.57       26.59      2.88 o
  -5  -1   9       55.82       57.70      3.79 o
  -4  -1   9      218.35      230.61      7.17 o
  -3  -1   9      102.34      106.35      4.18 o
  -2  -1   9        5.68        5.03      2.99 o
  -1  -1   9      307.83      304.71      7.44 o
   0  -1   9     1223.05     1248.70     23.89 o
   1  -1   9      280.69      269.33      7.13 o
   2  -1   9      365.20      380.18      9.72 o
   3  -1   9       37.31       30.91      3.31 o
   4  -1   9       35.59       28.95      3.85 o
   5  -1   9       56.29       54.79      6.10 o
   6  -1   9       21.99       13.62      8.77 o
  -9   0   9       23.72       19.63      8.70 o
  -8   0   9        1.95        7.54      5.25 o
  -7   0   9        4.81        5.40      3.93 o
  -6   0   9       40.94       42.20      4.08 o
  -5   0   9        6.96        6.39      0.73 o
  -4   0   9        0.39       -0.52      1.31 o
  -3   0   9      300.84      307.62      8.02 o
  -2   0   9        0.09       -1.31      1.32 o
  -1   0   9      143.99      140.74      4.56 o
   0   0   9       78.25       81.38      3.17 o
   1   0   9        0.93        1.72      1.24 o
   2   0   9       90.95       89.22      4.20 o
   3   0   9        5.05        8.53      2.69 o
   4   0   9       96.71      115.73      7.08 o
   5   0   9        0.47        3.86      3.22 o
   6   0   9        1.47        4.55      6.83 o
  -9   1   9       14.44       16.85      7.23 o
  -8   1   9        1.16        2.00      8.03 o
  -7   1   9       41.60       38.46      5.56 o
  -6   1   9       28.48       19.25      5.97 o
  -5   1   9        2.18        2.10      1.92 o
  -4   1   9      188.79      175.36      7.47 o
  -3   1   9      132.67      141.52     14.56 o
  -2   1   9      301.22      322.18      7.53 o
  -1   1   9        9.70        8.53      1.43 o
   0   1   9       70.41       69.92      3.03 o
   1   1   9      236.15      232.79      6.32 o
   2   1   9       43.00       39.18      3.13 o
   3   1   9       42.95       39.70      3.79 o
   4   1   9       46.90       46.47      5.02 o
   5   1   9       31.99       10.12      5.41 o
  -9   2   9        1.41        1.44      5.38 o
  -8   2   9        2.21       -0.52      8.21 o
  -7   2   9       16.15        8.84      4.57 o
  -6   2   9       28.19       27.92      4.93 o
  -5   2   9       16.59       13.19      2.48 o
  -4   2   9        9.93        6.21      1.97 o
  -3   2   9       65.20       67.08      3.45 o
  -2   2   9      416.80      416.10      9.23 o
  -1   2   9      127.95      126.66      3.93 o
   0   2   9        0.94        0.19      1.32 o
   1   2   9      270.15      298.52      7.38 o
   2   2   9       16.18       10.47      3.29 o
   3   2   9        5.96       11.32      3.67 o
   4   2   9       90.87      105.66      8.05 o
   5   2   9       24.75       18.27      5.93 o
  -8   3   9        3.12        3.86      4.71 o
  -7   3   9       58.05       55.42      5.52 o
  -6   3   9      101.02      103.32      6.85 o
  -5   3   9       50.78       46.79      4.48 o
  -4   3   9       14.45       14.73      2.20 o
  -3   3   9       42.55       48.43      3.29 o
  -2   3   9      151.30      132.26      4.30 o
  -1   3   9       21.79       16.71      1.85 o
   0   3   9       98.34      104.26      4.67 o
   1   3   9      166.74      163.85      6.46 o
   2   3   9        1.29       -0.77      3.45 o
   3   3   9       49.09       35.65      5.80 o
   4   3   9       10.25        7.32      4.41 o
  -8   4   9        0.22       -4.56      4.56 o
  -7   4   9       16.59       13.51      4.27 o
  -6   4   9        0.30       -1.12      2.49 o
  -5   4   9       99.96       99.56      5.38 o
  -4   4   9      143.09      144.70      6.90 o
  -3   4   9      190.25      209.53      7.52 o
  -2   4   9       10.39        4.30      2.14 o
  -1   4   9       28.44       27.56      3.23 o
   0   4   9       30.18       27.92      3.03 o
   1   4   9      190.06      209.14      8.97 o
   2   4   9      133.56      141.20     22.21 o
   3   4   9       16.90       17.48      7.28 o
   4   4   9        0.09       -4.85      5.25 o
  -7   5   9       45.96       43.04      7.28 o
  -6   5   9        3.35        0.37      3.73 o
  -5   5   9       38.96       37.42      4.35 o
  -4   5   9        0.12        5.11      2.83 o
  -3   5   9       73.99       72.54      6.07 o
  -2   5   9       19.47       24.88      3.85 o
  -1   5   9      265.26      271.93      9.61 o
   0   5   9       29.99       20.03      3.31 o
   1   5   9        1.64       -0.21      3.29 o
   2   5   9       39.74       44.86      8.21 o
   3   5   9      113.98      115.43     11.39 o
  -6   6   9       16.01       15.18      6.16 o
  -5   6   9       29.57       43.63      7.17 o
  -4   6   9       13.37       12.20      6.72 o
  -3   6   9       42.38       37.91      4.56 o
  -2   6   9       14.12       14.50      4.67 o
  -1   6   9       12.94       11.34      3.66 o
   0   6   9       71.36       70.37      7.07 o
   1   6   9        2.40        3.80      4.41 o
   2   6   9       10.43        4.99      6.55 o
  -5   7   9        0.05        2.61      4.48 o
  -4   7   9       70.18       79.46      7.28 o
  -3   7   9       21.44       27.37     10.83 o
  -2   7   9        1.65        8.82      4.18 o
  -1   7   9        9.86        3.09      5.37 o
   0   7   9       34.43       23.25      6.72 o
  -2  -8  10       22.75       30.30      7.84 o
  -1  -8  10        9.18       11.34      4.75 o
   0  -8  10       19.57       17.61      6.43 o
  -5  -7  10      108.04       88.49     12.25 o
  -4  -7  10        5.86        4.33      3.85 o
  -3  -7  10       11.54       12.76      5.23 o
  -2  -7  10       11.47       11.44      8.96 o
  -1  -7  10       35.99       34.28      6.53 o
   0  -7  10       18.73       20.42      6.72 o
   1  -7  10        0.96       -1.30      4.57 o
   2  -7  10        1.25        8.57      5.56 o
  -6  -6  10      114.54      112.39      8.41 o
  -5  -6  10        1.04        0.72      4.67 o
  -4  -6  10      118.93      131.99      7.80 o
  -3  -6  10       87.32       90.03      6.19 o
  -2  -6  10        2.76       -2.21      3.31 o
  -1  -6  10      144.01      148.07     11.39 o
   0  -6  10       55.10       62.43      5.92 o
   1  -6  10        3.49        1.57      6.16 o
   2  -6  10       26.21       23.09      5.79 o
   3  -6  10        3.08        7.91      5.59 o
  -7  -5  10       70.11       74.71      7.44 o
  -6  -5  10       34.89       37.48     11.39 o
  -5  -5  10       29.89       19.31      4.48 o
  -4  -5  10      140.60      147.92      7.52 o
  -3  -5  10      410.48      431.26     13.26 o
  -2  -5  10        0.65        0.15      2.60 o
  -1  -5  10       22.12       22.45      3.23 o
   0  -5  10      102.34      106.20      6.10 o
   1  -5  10       32.49       21.38      5.04 o
   2  -5  10        4.64        5.23      5.28 o
   3  -5  10       20.84       19.09      5.14 o
   4  -5  10       31.10       28.51      6.82 o
  -7  -4  10        9.11        3.40      6.00 o
  -6  -4  10      126.56      139.33      8.14 o
  -5  -4  10       76.80       81.19     13.62 o
  -4  -4  10       12.42       11.20      3.11 o
  -3  -4  10       31.38       31.05      4.28 o
  -2  -4  10      148.43      156.00      6.00 o
  -1  -4  10        3.13        1.34      1.97 o
   0  -4  10      276.21      281.33      9.72 o
   1  -4  10      194.40      188.35      9.23 o
   2  -4  10        1.04        0.93      3.43 o
   3  -4  10       23.36       17.70      4.49 o
   4  -4  10        0.25       -4.04      4.88 o
  -8  -3  10       10.59        1.37      7.33 o
  -7  -3  10       29.95       20.44      6.35 o
  -6  -3  10        1.63       -2.61      7.47 o
  -5  -3  10        1.31        0.57      2.63 o
  -4  -3  10       65.79       68.22      4.57 o
  -3  -3  10      210.99      212.44      8.13 o
  -2  -3  10       34.09       30.56      3.45 o
  -1  -3  10       37.22       32.60      5.79 o
   0  -3  10       21.51       21.13      2.96 o
   1  -3  10       51.07       48.35      3.85 o
   2  -3  10       15.07        9.33      3.17 o
   3  -3  10        7.46        7.89      3.85 o
   4  -3  10       49.72       47.11      6.37 o
   5  -3  10        4.39        8.46      5.01 o
  -8  -2  10       12.53        8.05      6.00 o
  -7  -2  10       70.29       62.57      6.99 o
  -6  -2  10       87.21       82.81      6.80 o
  -5  -2  10        2.47        4.48      3.73 o
  -4  -2  10        0.33        0.21      2.11 o
  -3  -2  10       75.73       67.22      5.04 o
  -2  -2  10      765.05      819.49     18.98 o
  -1  -2  10      296.59      300.94      9.58 o
   0  -2  10      144.38      145.91      5.65 o
   1  -2  10       66.99       60.56      4.29 o
   2  -2  10       66.27       66.47      4.85 o
   3  -2  10       22.85       25.32     10.27 o
   4  -2  10       36.08       27.47      6.67 o
   5  -2  10      108.10      103.61     15.49 o
  -8  -1  10       51.15       45.64      6.54 o
  -7  -1  10       42.86       41.65      5.74 o
  -6  -1  10        0.21        1.09      3.23 o
  -5  -1  10      219.85      204.22      8.13 o
  -4  -1  10        1.19       -1.07      2.43 o
  -3  -1  10        0.33        2.47      1.92 o
  -2  -1  10       58.07       57.45      3.73 o
  -1  -1  10       60.40       56.97      4.11 o
   0  -1  10      349.39      384.21     10.67 o
   1  -1  10       15.81       19.92      2.99 o
   2  -1  10       18.66       22.93      3.38 o
   3  -1  10       11.45        6.95      3.17 o
   4  -1  10       63.74       77.15      6.19 o
   5  -1  10       98.47       92.17     18.29 o
  -8   0  10       11.93       10.66      6.77 o
  -7   0  10       64.90       61.94      7.25 o
  -6   0  10      136.02      140.16     11.19 o
  -5   0  10       82.08       72.83      6.27 o
  -4   0  10        8.79        6.03      1.70 o
  -3   0  10       67.42       64.30      4.13 o
  -2   0  10        7.44        8.42      1.97 o
  -1   0  10      282.01      282.22      8.35 o
   0   0  10       72.19       75.60      5.41 o
   1   0  10        1.19        0.87      1.67 o
   2   0  10       28.25       32.15      3.58 o
   3   0  10       96.73       92.97     11.39 o
   4   0  10        3.75       -4.85      4.85 o
   5   0  10       20.66       34.37      7.38 o
  -8   1  10        0.64       -7.35      7.35 o
  -7   1  10       56.47       55.96      7.52 o
  -6   1  10       88.68       87.10      9.33 o
  -5   1  10       64.46       68.70      8.03 o
  -4   1  10      228.01      211.76      8.96 o
  -3   1  10      101.47       93.03      5.37 o
  -2   1  10       10.28        5.20      3.17 o
  -1   1  10        4.80        4.48      1.68 o
   0   1  10      195.50      199.13      6.70 o
   1   1  10       51.39       53.46      3.11 o
   2   1  10      126.09      134.85      7.70 o
   3   1  10       52.45       44.85      5.67 o
   4   1  10        1.03        5.79      4.75 o
  -8   2  10       41.24       46.78      7.47 o
  -7   2  10       22.17       16.10      4.67 o
  -6   2  10       33.27       31.13      4.30 o
  -5   2  10        1.07        2.85      2.14 o
  -4   2  10      165.56      160.64      7.09 o
  -3   2  10       18.08       18.60      2.60 o
  -2   2  10        2.17        2.85      1.87 o
  -1   2  10       58.70       55.35      7.28 o
   0   2  10      102.50      100.18      4.57 o
   1   2  10       10.50        7.74      2.59 o
   2   2  10        1.33       -3.82      3.82 o
   3   2  10       25.19       27.79      5.52 o
   4   2  10       27.02       20.68      5.56 o
  -8   3  10       12.06        5.84      5.31 o
  -7   3  10       81.61       89.64      8.76 o
  -6   3  10        4.53        5.68      4.57 o
  -5   3  10       57.62       54.32      8.96 o
  -4   3  10        1.26        4.15      2.33 o
  -3   3  10      149.97      143.07      6.05 o
  -2   3  10       34.88       40.74      4.39 o
  -1   3  10      314.99      331.08     12.54 o
   0   3  10        1.01       -1.37      2.00 o
   1   3  10        0.53       -1.49      2.67 o
   2   3  10        0.56        3.50      3.84 o
   3   3  10        9.88       12.14      4.99 o
  -7   4  10        5.48        9.11      4.97 o
  -6   4  10        4.50        2.33      6.35 o
  -5   4  10       58.47       67.22      5.14 o
  -4   4  10       11.53       11.14      2.76 o
  -3   4  10       21.40       20.43      3.26 o
  -2   4  10      171.17      167.22      7.87 o
  -1   4  10      210.32      233.78      9.03 o
   0   4  10       66.68       76.61      7.28 o
   1   4  10       37.01       43.95      7.17 o
   2   4  10       20.11       19.49      7.62 o
   3   4  10       43.16       40.11      9.30 o
  -6   5  10       50.27       51.49      6.19 o
  -5   5  10       25.47       16.80      4.62 o
  -4   5  10       84.12       91.53      9.15 o
  -3   5  10       28.75       40.13      5.23 o
  -2   5  10        0.40       -0.88      3.04 o
  -1   5  10       94.60      102.13      6.37 o
   0   5  10      132.61      136.55      9.33 o
   1   5  10      105.15      113.34     10.64 o
   2   5  10       51.76       63.54     17.54 o
  -5   6  10       39.00       35.93      6.35 o
  -4   6  10       15.79       14.02      4.34 o
  -3   6  10       11.10       15.96      5.31 o
  -2   6  10       22.87       13.98      4.27 o
  -1   6  10       98.78       87.98     10.27 o
   0   6  10       13.84       19.36      7.52 o
  -3  -7  11        2.07       -2.61      8.59 o
  -2  -7  11       19.74       12.21      5.38 o
  -1  -7  11        2.50       -4.02      5.45 o
   0  -7  11        4.11        1.96      5.20 o
  -5  -6  11      222.91      221.22     16.98 o
  -4  -6  11        0.17        7.62      4.51 o
  -3  -6  11        0.65       -2.19      3.60 o
  -2  -6  11        2.82        1.69      4.29 o
  -1  -6  11       13.99        7.95      4.67 o
   0  -6  11        0.25       -0.74      4.22 o
   1  -6  11       14.09       21.16      5.45 o
  -6  -5  11        3.41        7.47      5.67 o
  -5  -5  11       11.40        9.66      4.80 o
  -4  -5  11       73.71       69.04      6.00 o
  -3  -5  11       43.75       40.50      4.97 o
  -2  -5  11       61.49       63.60      5.80 o
  -1  -5  11       67.68       67.64      5.56 o
   0  -5  11        1.96       10.86      3.85 o
   1  -5  11       67.97       70.75      7.60 o
   2  -5  11       16.00       23.27      5.26 o
  -6  -4  11       46.69       46.66      7.26 o
  -5  -4  11       66.60       46.55      5.93 o
  -4  -4  11       60.45       59.71      5.37 o
  -3  -4  11        9.08        0.42      2.88 o
  -2  -4  11      155.07      156.58      7.87 o
  -1  -4  11       39.59       30.14      4.28 o
   0  -4  11       15.26       13.26      3.93 o
   1  -4  11        5.02        5.57      5.04 o
   2  -4  11       43.96       52.10      6.43 o
   3  -4  11        7.89        3.42      4.61 o
  -7  -3  11       57.87       59.93      7.38 o
  -6  -3  11       29.14       28.91      6.15 o
  -5  -3  11       13.64       13.96      4.48 o
  -4  -3  11       43.51       45.25      4.83 o
  -3  -3  11       43.04       40.96      4.29 o
  -2  -3  11       15.84       12.60      2.87 o
  -1  -3  11      282.60      317.37     10.84 o
   0  -3  11      346.58      363.38     23.70 o
   1  -3  11       25.89       22.40      4.46 o
   2  -3  11        3.53        1.16      4.08 o
   3  -3  11       18.89       12.90      5.83 o
  -7  -2  11       17.24       15.12      7.79 o
  -6  -2  11       55.90       55.46      6.99 o
  -5  -2  11       34.31       30.17      5.59 o
  -4  -2  11       73.21       70.91      5.29 o
  -3  -2  11       48.00       44.85      8.96 o
  -2  -2  11       19.92       19.82      3.03 o
  -1  -2  11       40.05       38.40      3.85 o
   0  -2  11      199.62      193.55      8.14 o
   1  -2  11      185.59      177.19      8.69 o
   2  -2  11      165.01      168.41     10.04 o
   3  -2  11       13.53        4.65      5.23 o
   4  -2  11        0.00       -9.52      9.52 o
  -8  -1  11       29.20       31.68      6.63 o
  -7  -1  11       19.45       11.76      5.04 o
  -6  -1  11       42.11       46.46      5.63 o
  -5  -1  11        5.20       -3.00      9.52 o
  -4  -1  11        1.46        3.36      5.23 o
  -3  -1  11       44.04       40.12      5.41 o
  -2  -1  11       45.31       44.54      3.93 o
  -1  -1  11        2.70        2.26      2.76 o
   0  -1  11       45.35       46.42      3.82 o
   1  -1  11        0.75       -1.67      2.96 o
   2  -1  11        4.96        8.42      4.13 o
   3  -1  11       10.36       10.39      4.20 o
   4  -1  11      395.11      469.91     31.56 o
  -8   0  11       47.61       38.38      9.44 o
  -7   0  11       41.61       38.23      8.21 o
  -6   0  11       72.17       49.17     11.01 o
  -5   0  11       40.71       30.39      6.72 o
  -4   0  11        0.81       -0.11      7.47 o
  -3   0  11       39.18       32.80      3.50 o
  -2   0  11      124.64      136.82      9.15 o
  -1   0  11       75.32       71.05      7.28 o
   0   0  11      168.48      170.44      7.44 o
   1   0  11       39.74       36.84      4.88 o
   2   0  11       32.40       31.44      4.46 o
   3   0  11        2.99        1.12      4.08 o
  -8   1  11       23.01       24.64     10.83 o
  -7   1  11       27.23       29.45      6.43 o
  -6   1  11       38.46       30.06      6.99 o
  -5   1  11       82.93       80.40      7.11 o
  -4   1  11        0.02        0.50      2.20 o
  -3   1  11       17.88       12.75      3.89 o
  -2   1  11       46.10       44.46      3.43 o
  -1   1  11      211.48      230.12      8.31 o
   0   1  11        7.64        7.92      3.26 o
   1   1  11      131.44      143.63      8.71 o
   2   1  11        3.79        3.29      4.35 o
   3   1  11       19.90       21.32      5.54 o
  -7   2  11        1.98        7.84      4.56 o
  -6   2  11        0.62       -0.32      4.07 o
  -5   2  11       35.54       25.06      5.10 o
  -4   2  11        1.95        3.79      2.26 o
  -3   2  11      136.24      131.27      6.42 o
  -2   2  11       30.85       28.34      3.92 o
  -1   2  11       66.35       69.43      5.23 o
   0   2  11        5.23        4.50      2.83 o
   1   2  11       25.09       17.98     11.94 o
   2   2  11       24.92       23.43      8.69 o
   3   2  11        7.96        7.57      5.37 o
  -7   3  11        0.70        2.46      6.00 o
  -6   3  11       25.67       29.97      6.38 o
  -5   3  11       30.69       27.48      4.88 o
  -4   3  11       78.25       76.02      5.28 o
  -3   3  11      111.81      118.35     12.13 o
  -2   3  11        1.84       -1.44      3.58 o
  -1   3  11       61.36       57.08      5.47 o
   0   3  11       22.55       23.22      4.63 o
   1   3  11       13.00        9.97      5.38 o
   2   3  11       38.25       40.19      6.62 o
  -6   4  11       11.61       13.47      5.10 o
  -5   4  11        0.16       -2.37      3.77 o
  -4   4  11        3.37        2.12     10.64 o
  -3   4  11       72.44       88.60     12.50 o
  -2   4  11       67.99       62.18      6.41 o
  -1   4  11       26.84       28.50      4.83 o
   0   4  11        2.09       -2.03      4.89 o
   1   4  11       23.59       13.13     10.13 o
  -5   5  11        0.36        1.41      5.04 o
  -4   5  11        1.18       -0.50      6.72 o
  -3   5  11      119.42      134.40     21.46 o
  -2   5  11      127.54      162.37      9.72 o
  -1   5  11       14.25        4.16      5.14 o
  -4  -5  12       43.84       45.62      6.89 o
  -3  -5  12        0.33       -3.07     10.08 o
  -2  -5  12       26.54       21.39      5.20 o
  -1  -5  12        1.33        3.66      3.85 o
   0  -5  12       15.68       13.69      5.87 o
  -5  -4  12        1.59        3.91      7.47 o
  -4  -4  12       30.70       29.96      6.35 o
  -3  -4  12       62.91       62.68      9.89 o
  -2  -4  12       12.56       16.82      5.79 o
  -1  -4  12        1.12       -2.03      3.73 o
   0  -4  12        3.11        3.86      7.47 o
   1  -4  12       10.38        8.53      4.73 o
  -6  -3  12       14.33       21.22      6.54 o
  -5  -3  12        9.79        6.46      5.29 o
  -4  -3  12       32.48       38.03      6.99 o
  -3  -3  12       59.06       50.14      4.88 o
  -2  -3  12      114.08      123.72      9.08 o
  -1  -3  12      105.61       98.40      8.59 o
   0  -3  12      115.55      108.85      7.92 o
   1  -3  12        3.82        6.31      5.10 o
   2  -3  12      218.98      234.99     27.06 o
  -6  -2  12       47.88       41.68      9.91 o
  -5  -2  12        1.67       -2.08      4.48 o
  -4  -2  12        3.82       -0.84      4.63 o
  -3  -2  12       62.73       57.44      5.45 o
  -2  -2  12      180.12      185.29      9.60 o
  -1  -2  12       46.84       46.11     10.08 o
   0  -2  12       45.28       40.58      8.59 o
   1  -2  12       14.29       13.97      4.67 o
   2  -2  12       64.75       85.75     10.28 o
  -7  -1  12       55.03       41.43     10.08 o
  -6  -1  12       21.42       22.80      7.35 o
  -5  -1  12       59.23       67.97     14.00 o
  -4  -1  12       16.92       13.29      6.72 o
  -3  -1  12        8.77        8.95      3.73 o
  -2  -1  12       18.45       11.39      3.43 o
  -1  -1  12       28.51       35.47      5.04 o
   0  -1  12      116.97      129.45      7.98 o
   1  -1  12      128.31      117.01      8.84 o
   2  -1  12        0.80       -1.17      5.04 o
  -7   0  12       68.59       47.78     13.44 o
  -6   0  12       11.15       16.47      8.21 o
  -5   0  12        2.87        2.50      4.93 o
  -4   0  12        4.51        3.80      6.55 o
  -3   0  12       81.28       87.89      7.34 o
  -2   0  12        5.70        5.89      6.16 o
  -1   0  12       37.38       37.41      4.22 o
   0   0  12       35.42       33.20      8.03 o
   1   0  12       43.37       34.45      7.28 o
   2   0  12        9.64        6.52      4.46 o
  -6   1  12        0.70        4.56      5.83 o
  -5   1  12       31.00       22.45      4.63 o
  -4   1  12        0.01       -2.84      3.93 o
  -3   1  12       12.72       15.22      4.35 o
  -2   1  12        2.01       -2.45      4.20 o
  -1   1  12       95.27       96.55      6.81 o
   0   1  12       24.89       29.51      4.93 o
   1   1  12        0.42       -3.26      4.21 o
   2   1  12        2.24        1.14      5.90 o
  -6   2  12       46.99       43.00      7.65 o
  -5   2  12       22.35       10.98      4.46 o
  -4   2  12        0.01        6.94      4.35 o
  -3   2  12       96.21      107.82      6.05 o
  -2   2  12        8.26        3.90      4.13 o
  -1   2  12        4.15        4.20      5.97 o
   0   2  12       54.87       64.80     16.05 o
   1   2  12        0.01        3.79      4.48 o
  -5   3  12        5.32       10.00      4.99 o
  -4   3  12        1.11       -1.04      4.64 o
  -3   3  12        1.15        1.33      3.45 o
  -2   3  12        9.22        6.13      3.93 o
  -1   3  12       47.24       39.93      9.52 o
   0   3  12      134.81      128.35     15.87 o
  -4   4  12       33.64       42.18     15.30 o
  -3   4  12        2.41        1.17      5.37 o
  -2   4  12       20.17       23.28      5.64 o
  -4  -3  13       47.18       45.48      7.11 o
  -3  -3  13        7.52       13.98      7.40 o
  -2  -3  13        0.00        1.64      3.45 o
  -1  -3  13        5.01        2.22      4.99 o
  -4  -2  13        0.61       -2.10      4.97 o
  -3  -2  13       19.02       18.49      5.52 o
  -2  -2  13        0.54        8.73      7.73 o
  -1  -2  13       63.26       45.04      6.46 o
   0  -2  13        6.19       10.87      6.65 o
  -5  -1  13        0.32        0.77      6.19 o
  -4  -1  13        0.33       -0.15      9.33 o
  -3  -1  13        6.08       -0.89      5.04 o
  -2  -1  13       55.61       43.33      9.89 o
  -1  -1  13      196.78      184.11     22.96 o
   0  -1  13        6.91       -3.25     10.64 o
  -5   0  13        0.40        6.84      7.49 o
  -4   0  13       12.64        3.21      8.03 o
  -3   0  13        1.12       -1.99      5.23 o
  -2   0  13       68.31       76.72      8.05 o
  -1   0  13       49.74       39.48      8.29 o
   0   0  13       87.49       81.02      8.55 o
  -4   1  13       17.34        9.33      6.35 o
  -3   1  13        0.46        3.98      5.03 o
  -2   1  13        4.79        8.38      5.02 o
  -1   1  13       37.36       47.41     10.63 o
  -3   2  13        0.07       -5.23      8.03 o
  -2   2  13      102.55      111.61     14.56 o
 
